# Supplementary material for: Metabolic Signature of Articular Cartilage Following Mechanical Injury: An Integrated Transcriptomics and Metabolomics Analysis
Source: Front Mol Biosci. 2020 Dec 17;7:592905. doi: 10.3389/fmolb.2020.592905 (PMC7773849; doi:10.3389/fmolb.2020.592905)
Supplement: Supplementary file 2 [file Table_1.xlsx]

## Sheet: Sheet1
KEGG pathway analysis
#term ID	term description	observed gene count	background gene count	false discovery rate	matching proteins in your network (IDs)	matching proteins in STRING PPI network (labels)
mmu01100	Metabolic pathways	149	1296	1.2e-05	ENSMUSP00000000642,ENSMUSP00000000687,ENSMUSP00000001507,ENSMUSP00000002172,ENSMUSP00000003017,ENSMUSP00000003574,ENSMUSP00000003643,ENSMUSP00000003850,ENSMUSP00000005069,ENSMUSP00000005548,ENSMUSP00000005583,ENSMUSP00000005810,ENSMUSP00000006435,ENSMUSP00000006692,ENSMUSP00000010191,ENSMUSP00000010195,ENSMUSP00000011896,ENSMUSP00000014545,ENSMUSP00000015278,ENSMUSP00000016338,ENSMUSP00000018803,…	Acaa2,Acadm,Acads,Acer2,Acot1,Acox2,Acp2,Acp5,Acsl6,Adh7,Adpgk,Ak4,Alas1,Aldh1a1,Aldh1a2,Aldh1a3,Aldh1a7,Aldoc,Alg6,Ampd1,Anpep,Aoc3,Arg1,Arg2,Asah1,Asns,Atp6v1b2,B3galnt1,B3gnt5,B3gnt6,B4galt3,Bcat1,Bdh1,Bdh2,C1galt1,Cbr3,Cd38,Cdo1,Cds1,Chpt1,Chst10,Ckm,Ckmt2,Cox4i2,Cox8b,Cyp2s1,Cyp3a13,Cyp4f18,Cyp51,Dgat1,Dgat2,Dhrs9,Dlat,Dpm1,Eno1,Eno3,Enpp1,Extl1,Fahd1,Fbp1,Fdps,Fech,Fktn,Gal3st1,Galnt16,Galn…
mmu00260	Glycine, serine and threonine metabolism	9	40	0.0185	ENSMUSP00000011896,ENSMUSP00000020768,ENSMUSP00000026470,ENSMUSP00000040550,ENSMUSP00000064755,ENSMUSP00000099394,ENSMUSP00000101002,ENSMUSP00000108143,ENSMUSP00000113372	Alas1,Aoc3,Gamt,Maob,Pgam1,Pgam2,Phgdh,Shmt2,Srr
mmu00980	Metabolism of xenobiotics by cytochrome P450	12	65	0.0194	ENSMUSP00000003100,ENSMUSP00000012348,ENSMUSP00000015278,ENSMUSP00000016338,ENSMUSP00000024894,ENSMUSP00000027067,ENSMUSP00000031982,ENSMUSP00000034903,ENSMUSP00000041175,ENSMUSP00000047712,ENSMUSP00000087633,ENSMUSP00000096705	Adh7,Aldh1a3,Cbr3,Cyp1b1,Cyp2f2,Cyp2s1,Gsta3,Gsta4,Gstm2,Hpgds,Hsd11b1,Mgst2
mmu00051	Fructose and mannose metabolism	8	35	0.0228	ENSMUSP00000000642,ENSMUSP00000020522,ENSMUSP00000031053,ENSMUSP00000051215,ENSMUSP00000090564,ENSMUSP00000099536,ENSMUSP00000117030,ENSMUSP00000127587	Aldoc,Fbp1,Hk2,Hk3,Khk,Pfkfb2,Pfkl,Pfkp
mmu05230	Central carbon metabolism in cancer	19	64	4.8e-05	ENSMUSP00000000451,ENSMUSP00000000642,ENSMUSP00000011896,ENSMUSP00000020329,ENSMUSP00000020522,ENSMUSP00000020768,ENSMUSP00000025522,ENSMUSP00000030398,ENSMUSP00000030464,ENSMUSP00000033662,ENSMUSP00000034296,ENSMUSP00000041557,ENSMUSP00000047376,ENSMUSP00000051215,ENSMUSP00000068854,ENSMUSP00000106789,ENSMUSP00000112430,ENSMUSP00000117030,ENSMUSP00000127173	Akt3,Egfr,Fgfr2,Gls2,Hk2,Hk3,Pdgfra,Pdgfrb,Pdha1,Pfkl,Pfkp,Pgam1,Pgam2,Pik3r2,Pik3r3,Raf1,Slc16a3,Slc2a1,Slc7a5
mmu00010	Glycolysis / Gluconeogenesis	17	65	0.00039	ENSMUSP00000000642,ENSMUSP00000011896,ENSMUSP00000014545,ENSMUSP00000015278,ENSMUSP00000020522,ENSMUSP00000020768,ENSMUSP00000026266,ENSMUSP00000033662,ENSMUSP00000034567,ENSMUSP00000049355,ENSMUSP00000051215,ENSMUSP00000072620,ENSMUSP00000079727,ENSMUSP00000087633,ENSMUSP00000090564,ENSMUSP00000099536,ENSMUSP00000117030	Adh7,Adpgk,Aldh1a3,Aldoc,Dlat,Eno1,Eno3,Fbp1,Gpi1,Hk2,Hk3,Ldhc,Pdha1,Pfkl,Pfkp,Pgam1,Pgam2
mmu01200	Carbon metabolism	24	118	0.0004	ENSMUSP00000000642,ENSMUSP00000011896,ENSMUSP00000020522,ENSMUSP00000020768,ENSMUSP00000022529,ENSMUSP00000026266,ENSMUSP00000026470,ENSMUSP00000028704,ENSMUSP00000031524,ENSMUSP00000033662,ENSMUSP00000034136,ENSMUSP00000034567,ENSMUSP00000034989,ENSMUSP00000035116,ENSMUSP00000049355,ENSMUSP00000051215,ENSMUSP00000064755,ENSMUSP00000072483,ENSMUSP00000072620,ENSMUSP00000079727,ENSMUSP00000090564,…	Acadm,Acads,Adpgk,Aldoc,Dlat,Eno1,Eno3,Fbp1,Gpi1,Gpt2,Hao1,Hk2,Hk3,Idh1,Me1,Pccb,Pdha1,Pfkl,Pfkp,Pgam1,Pgam2,Phgdh,Shmt2,Tkt
mmu01230	Biosynthesis of amino acids	15	75	0.0056	ENSMUSP00000011896,ENSMUSP00000020161,ENSMUSP00000020522,ENSMUSP00000020768,ENSMUSP00000021550,ENSMUSP00000022529,ENSMUSP00000026470,ENSMUSP00000032402,ENSMUSP00000034136,ENSMUSP00000064755,ENSMUSP00000072620,ENSMUSP00000079727,ENSMUSP00000095316,ENSMUSP00000099536,ENSMUSP00000117030	Aldoc,Arg1,Arg2,Bcat1,Eno1,Eno3,Gpt2,Idh1,Pfkl,Pfkp,Pgam1,Pgam2,Phgdh,Shmt2,Tkt
mmu00100	Steroid biosynthesis	6	19	0.0185	ENSMUSP00000001507,ENSMUSP00000022977,ENSMUSP00000023806,ENSMUSP00000027989,ENSMUSP00000034015,ENSMUSP00000046856	Cyp51,Hsd17b7,Lss,Msmo1,Soat2,Sqle
REACTOME pathway analysis
#term ID	term description	observed gene count	background gene count	false discovery rate	matching proteins in your network (IDs)	matching proteins in STRING PPI network (labels)
MMU-1430728	Metabolism	201	1685	8.56e-08	ENSMUSP00000000642,ENSMUSP00000000687,ENSMUSP00000001126,ENSMUSP00000001507,ENSMUSP00000002320,ENSMUSP00000003017,ENSMUSP00000003100,ENSMUSP00000003442,ENSMUSP00000003574,ENSMUSP00000003643,ENSMUSP00000003762,ENSMUSP00000003850,ENSMUSP00000003947,ENSMUSP00000005069,ENSMUSP00000005548,ENSMUSP00000005651,ENSMUSP00000005810,ENSMUSP00000006692,ENSMUSP00000010191,ENSMUSP00000010195,ENSMUSP00000011896,…	Acaa2,Acadm,Acads,Acan,Acer2,Acot1,Acot7,Acox2,Acp5,Acsl6,Adcy3,Adh7,Ak4,Akr1c12,Alas1,Aldh1a1,Aldh1a7,Aldoc,Alox5ap,Ampd1,Aoc3,Arg1,Arg2,Arnt,Asah1,Asns,Atp5s,B3galnt1,B4galt3,Bcat1,Bdh1,Bdh2,Bsg,Cacnb3,Car1,Car3,Car5b,Car9,Cbr3,Cd38,Cdo1,Cds1,Ch25h,Chpt1,Chst11,Ckm,Ckmt2,Col4a3bp,Cpt2,Crat,Cygb,Cyp1b1,Cyp2f2,Cyp2s1,Cyp3a13,Cyp4f18,Cyp4v3,Cyp51,Dcn,Dgat1,Dgat2,Dlat,Dnm2,Dpep1,Eno1,Eno3,Enpp6,Esy…
MMU-382551	Transport of small molecules	95	624	2e-07	ENSMUSP00000000451,ENSMUSP00000001126,ENSMUSP00000002360,ENSMUSP00000003717,ENSMUSP00000005548,ENSMUSP00000006435,ENSMUSP00000011152,ENSMUSP00000015712,ENSMUSP00000018710,ENSMUSP00000020312,ENSMUSP00000021166,ENSMUSP00000022693,ENSMUSP00000022787,ENSMUSP00000023099,ENSMUSP00000023806,ENSMUSP00000024721,ENSMUSP00000025646,ENSMUSP00000025875,ENSMUSP00000027137,ENSMUSP00000027231,ENSMUSP00000027368,…	Abca9,Abcb10,Abcb4,Abcc9,Abcg4,Adcy3,Add1,Angptl4,Apobr,Asph,Atp10a,Atp2c1,Atp6v1b2,Azgp1,Bmp1,Bsg,Camk2a,Car1,Cp,Cul1,Cygb,Dmtn,Fbxl5,Fgf21,Fxyd2,Fxyd3,Gnb5,Gng12,Heph,Hmox1,Ireb2,Lpl,Mcoln2,Mcu,Nipa1,Nr1h3,Pcsk6,Psmd5,Psme4,Rab11fip2,Raf1,Rhag,Scarb1,Sgk1,Sgk3,Slc11a1,Slc12a3,Slc15a3,Slc15a4,Slc16a3,Slc17a5,Slc1a1,Slc1a4,Slc20a1,Slc20a2,Slc24a3,Slc27a1,Slc27a4,Slc2a1,Slc2a3,Slc2a4,Slc2a6,Slc30a…
MMU-425407	SLC-mediated transmembrane transport	42	216	2.3e-05	ENSMUSP00000018710,ENSMUSP00000022787,ENSMUSP00000023099,ENSMUSP00000024721,ENSMUSP00000025646,ENSMUSP00000025875,ENSMUSP00000027137,ENSMUSP00000027231,ENSMUSP00000027368,ENSMUSP00000028880,ENSMUSP00000029297,ENSMUSP00000030398,ENSMUSP00000031367,ENSMUSP00000032185,ENSMUSP00000032476,ENSMUSP00000033099,ENSMUSP00000033463,ENSMUSP00000033512,ENSMUSP00000033553,ENSMUSP00000034218,ENSMUSP00000034267,…	Bsg,Cp,Fgf21,Heph,Rhag,Slc11a1,Slc12a3,Slc15a3,Slc15a4,Slc16a3,Slc17a5,Slc1a1,Slc1a4,Slc20a1,Slc20a2,Slc24a3,Slc27a1,Slc27a4,Slc2a1,Slc2a3,Slc2a4,Slc2a6,Slc30a10,Slc32a1,Slc36a2,Slc38a2,Slc38a3,Slc38a5,Slc39a14,Slc39a4,Slc3a2,Slc40a1,Slc6a13,Slc6a2,Slc6a6,Slc7a11,Slc7a3,Slc7a5,Slc7a8,Slc9a2,Slc9a9,Slco4a1
MMU-352230	Amino acid transport across the plasma membrane	11	31	0.0054	ENSMUSP00000022787,ENSMUSP00000023099,ENSMUSP00000029297,ENSMUSP00000032185,ENSMUSP00000033512,ENSMUSP00000041557,ENSMUSP00000045613,ENSMUSP00000098914,ENSMUSP00000105223,ENSMUSP00000130194,ENSMUSP00000130414	Slc1a4,Slc36a2,Slc38a2,Slc38a3,Slc38a5,Slc3a2,Slc6a6,Slc7a11,Slc7a3,Slc7a5,Slc7a8
MMU-556833	Metabolism of lipids	72	615	0.0132	ENSMUSP00000001507,ENSMUSP00000002320,ENSMUSP00000003017,ENSMUSP00000003574,ENSMUSP00000006692,ENSMUSP00000013851,ENSMUSP00000016338,ENSMUSP00000019422,ENSMUSP00000020411,ENSMUSP00000021632,ENSMUSP00000022169,ENSMUSP00000022292,ENSMUSP00000022977,ENSMUSP00000023100,ENSMUSP00000023119,ENSMUSP00000023214,ENSMUSP00000023364,ENSMUSP00000024894,ENSMUSP00000027989,ENSMUSP00000028207,ENSMUSP00000028238,…	Acaa2,Acadm,Acads,Acer2,Acot1,Acot7,Acox2,Acsl6,Akr1c12,Alox5ap,Asah1,B3galnt1,Bdh1,Bdh2,Cds1,Ch25h,Chpt1,Col4a3bp,Cpt2,Crat,Cyp1b1,Cyp3a13,Cyp4f18,Cyp51,Dgat1,Dgat2,Dpep1,Enpp6,Esyt3,Fdps,Glb1,Glb1l,Hexb,Hmgcs1,Hmgcs2,Hpgds,Hsd11b1,Hsd17b7,Lss,Mcat,Mgll,Mogat2,Msmo1,Mvd,Mvk,Neu2,Osbpl5,Pccb,Pcyt1b,Phospho1,Pik3r2,Pik3r3,Pitpnm3,Pla2g10,Pla2g12a,Pmvk,Ppap2c,Ppard,Ppm1l,Prkaa2,Ptges,Ptplb,Rab14,Rx…
MMU-70268	Pyruvate metabolism	9	27	0.0211	ENSMUSP00000002320,ENSMUSP00000014545,ENSMUSP00000033662,ENSMUSP00000034567,ENSMUSP00000034989,ENSMUSP00000068854,ENSMUSP00000070751,ENSMUSP00000076491,ENSMUSP00000103934	Bsg,Dlat,Ldhc,Me1,Pdha1,Pdp1,Ppard,Rxra,Slc16a3
MMU-70326	Glucose metabolism	15	75	0.0365	ENSMUSP00000000642,ENSMUSP00000011896,ENSMUSP00000020522,ENSMUSP00000020768,ENSMUSP00000049355,ENSMUSP00000051215,ENSMUSP00000069081,ENSMUSP00000072620,ENSMUSP00000079727,ENSMUSP00000090564,ENSMUSP00000099536,ENSMUSP00000117030,ENSMUSP00000122103,ENSMUSP00000128223,ENSMUSP00000131457	Aldoc,Eno1,Eno3,Fbp1,Gnpda1,Gpi1,Hk2,Hk3,Nup50,Pfkl,Pfkp,Pgam1,Pgam2,Slc25a12,Slc37a1
MMU-70263	Gluconeogenesis	9	33	0.0499	ENSMUSP00000011896,ENSMUSP00000020768,ENSMUSP00000049355,ENSMUSP00000072620,ENSMUSP00000079727,ENSMUSP00000090564,ENSMUSP00000099536,ENSMUSP00000122103,ENSMUSP00000128223	Aldoc,Eno1,Eno3,Fbp1,Gpi1,Pgam1,Pgam2,Slc25a12,Slc37a1
MMU-917937	Iron uptake and transport	12	50	0.0293	ENSMUSP00000001126,ENSMUSP00000005548,ENSMUSP00000006435,ENSMUSP00000027137,ENSMUSP00000031697,ENSMUSP00000031729,ENSMUSP00000033553,ENSMUSP00000034843,ENSMUSP00000035158,ENSMUSP00000045792,ENSMUSP00000088857,ENSMUSP00000115578	Atp6v1b2,Cp,Cul1,Fbxl5,Heph,Hmox1,Ireb2,Slc40a1,Slc46a1,Tfr2,Trf,Ubc
MMU-425393	Transport of inorganic cations/anions and amino acids/oligopeptides	22	91	0.00064	ENSMUSP00000022787,ENSMUSP00000023099,ENSMUSP00000025646,ENSMUSP00000025875,ENSMUSP00000027231,ENSMUSP00000028880,ENSMUSP00000029297,ENSMUSP00000031367,ENSMUSP00000032185,ENSMUSP00000033463,ENSMUSP00000033512,ENSMUSP00000034218,ENSMUSP00000036299,ENSMUSP00000041557,ENSMUSP00000045613,ENSMUSP00000056182,ENSMUSP00000065935,ENSMUSP00000098914,ENSMUSP00000105223,ENSMUSP00000105634,ENSMUSP00000130194,…	Slc12a3,Slc15a3,Slc15a4,Slc17a5,Slc1a1,Slc1a4,Slc20a1,Slc20a2,Slc24a3,Slc32a1,Slc36a2,Slc38a2,Slc38a3,Slc38a5,Slc3a2,Slc6a6,Slc7a11,Slc7a3,Slc7a5,Slc7a8,Slc9a2,Slc9a9
MMU-71387	Metabolism of carbohydrates	40	241	0.00082	ENSMUSP00000000642,ENSMUSP00000003762,ENSMUSP00000010191,ENSMUSP00000010195,ENSMUSP00000011896,ENSMUSP00000020522,ENSMUSP00000020768,ENSMUSP00000021822,ENSMUSP00000022169,ENSMUSP00000022529,ENSMUSP00000022871,ENSMUSP00000025656,ENSMUSP00000025833,ENSMUSP00000026617,ENSMUSP00000030398,ENSMUSP00000032835,ENSMUSP00000040877,ENSMUSP00000043066,ENSMUSP00000045349,ENSMUSP00000049355,ENSMUSP00000051215,…	Acan,Aldh1a1,Aldh1a7,Aldoc,B4galt3,Chst11,Dcn,Eno1,Eno3,Fbp1,Glb1,Glb1l,Gnpda1,Gpi1,Has1,Has2,Hexb,Hk2,Hk3,Hs2st1,Hs3st3a1,Hs3st3b1,Hyal1,Hyal2,Lum,Nup50,Ogn,Papss2,Pfkl,Pfkp,Pgam1,Pgam2,Phkg1,Pygl,Sdc2,Slc25a12,Slc2a1,Slc37a1,Tkt,Ubc
