# Supplementary material for: Metabolic Signature of Articular Cartilage Following Mechanical Injury: An Integrated Transcriptomics and Metabolomics Analysis
Source: Front Mol Biosci. 2020 Dec 17;7:592905. doi: 10.3389/fmolb.2020.592905 (PMC7773849; doi:10.3389/fmolb.2020.592905)
Supplement: Supplementary file 3 [file Table_2.xlsx]

## Sheet: Negative mode FDR0.05 
Metabolite	Detected (m/z) peak	Accurate (m/z) peak	Spectral bin	-Log Student's T-test p-value Injury_Control	Student's T-test Difference Injury_Control	Student's T-test Test statistic Injury_Control
methylcytosine	124.051	125.059	124	6.1236	-3.72217	-21.0341
phenylethanolamine	136.173	137.181	136.2	5.69269	-3.48741	-17.7867
1-methylnicotinamide	136.153	137.161	136.2	5.66238	-3.49934	-17.5776
thiamin	296.112	297.12	296.2	5.29788	-4.04867	-15.2412
nn-dimethylaniline-n-oxide	136.173	137.181	136.2	5.25124	-3.3785	-14.9646
selenide	79.9682	80.976	80	5.05644	-2.59816	-13.8605
N-acetylneuraminate	308.264	309.272	308.2	4.95187	-5.09983	-13.3001
chorismate	225.04	226.048	225	4.81742	3.16622	12.6109
prephenate	225.04	226.048	225	4.81742	3.16622	12.6109
porphobilinogen	225.088	226.095	225	4.81742	3.16622	12.6109
nicotine	176.261	177.269	176.2	4.72265	-3.64587	-12.1454
Aethusin	213.103	214.111	213.2	4.48222	2.66709	11.0351
harmaline	213.103	214.111	213.2	4.48222	2.66709	11.0351
deoxyribose-1-phosphate	213.103	214.111	213.2	4.48222	2.66709	11.0351
deoxyribose-5-phosphate	213.103	214.111	213.2	4.48222	2.66709	11.0351
dethiobiotin	213.124	214.132	213.2	4.48222	2.66709	11.0351
(+)-(1R,2R)-1,2-diphenylethane-1,2-diol	213.255	214.263	213.2	4.48222	2.66709	11.0351
3-methoxytyramine	166.199	167.207	166.2	4.30941	-3.0345	-10.2956
4-methoxytyramine	166.199	167.207	166.2	4.28542	-3.04945	-10.1965
L-cysteine	120.012	121.02	120	4.26481	-2.39532	-10.1122
cysteine	120.012	121.02	120	4.26481	-2.39532	-10.1122
phenethylamine	120.081	121.089	120	4.26481	-2.39532	-10.1122
phenylethylamine	120.081	121.089	120	4.26481	-2.39532	-10.1122
Alfatoxin B1	311.056	312.063	311	4.19299	1.73463	9.82304
Primeverose	311.098	312.106	311	4.19299	1.73463	9.82304
vicianose	311.098	312.106	311	4.19299	1.73463	9.82304
citrate	191.117	192.125	191.2	4.15589	-2.53198	-9.67658
D-isocitrate	191.117	192.125	191.2	4.15589	-2.53198	-9.67658
4-oxo-4-(3-pyridyl)-N-methylbutanamide	191.209	192.217	191.2	4.15589	-2.53198	-9.67658
5'-hydroxycotinine	191.209	192.217	191.2	4.15589	-2.53198	-9.67658
N'-hydroxymethyl-norcotinine	191.209	192.217	191.2	4.15589	-2.53198	-9.67658
trans-3'-hydroxycotinine	191.209	192.217	191.2	4.15589	-2.53198	-9.67658
L-tyrosine	180.183	181.191	180.2	4.12023	-3.95683	-9.5377
5-phosphoribosylamine	228.027	229.035	228	3.92265	1.57813	8.79964
caprylic acid	143.107	144.115	143.2	3.92033	-1.64803	-8.79131
octanoic acid	143.107	144.115	143.2	3.92033	-1.64803	-8.79131
1-naphthol	143.165	144.173	143.2	3.92033	-1.64803	-8.79131
octanoate	143.205	144.213	143.2	3.92033	-1.64803	-8.79131
1-(3-aminopropyl)-4-aminobutanal	143.208	144.216	143.2	3.92033	-1.64803	-8.79131
quinolinate	166.113	167.121	166.2	3.90853	-3.15468	-8.74888
2-dehydro-3-deoxy-D-gluconate	177.133	178.141	177.2	3.90569	-3.50878	-8.73872
3-keto-beta;-D-galactose	177.133	178.141	177.2	3.90569	-3.50878	-8.73872
glucono-delta;-lactone	177.133	178.141	177.2	3.90569	-3.50878	-8.73872
4-oxo-4-(3-pyridyl)-butanamide	177.182	178.19	177.2	3.90569	-3.50878	-8.73872
cysteinylglycine	177.198	178.206	177.2	3.90569	-3.50878	-8.73872
2'-hydroxynicotine	177.225	178.233	177.2	3.90569	-3.50878	-8.73872
4-(methylamino)-1-(3-pyridyl)-1-butanone	177.225	178.233	177.2	3.90569	-3.50878	-8.73872
nicotine-1'-N-oxide	177.225	178.233	177.2	3.90569	-3.50878	-8.73872
phenanthrene-ring	177.225	178.233	177.2	3.90569	-3.50878	-8.73872
pyridoxamine phosphate	247.048	248.056	247	3.89915	2.54847	8.71533
2-formylaminobenzaldehyde	148.141	149.149	148.2	3.85802	1.5406	8.5694
L-methionine	148.199	149.207	148.2	3.85802	1.5406	8.5694
phentermine	148.227	149.235	148.2	3.85802	1.5406	8.5694
4-hydroxy-4-(3-pyridyl)-butanoate	180.183	181.191	180.2	3.8179	-4.22313	-8.42911
O-ureidohomoserine	176.152	177.16	176.2	3.81311	-3.98966	-8.41247
phenyllactic acid	165.055	166.063	165	3.79573	1.63988	8.35243
1-pheynl-5-heptene-1,3-diyne	165.07	166.078	165	3.79573	1.63988	8.35243
N-formyl-L-methionine	176.21	177.218	176.2	3.76914	-4.04214	-8.26125
thiocyanate	58.0782	59.086	58	3.75239	-3.36161	-8.20428
norcotinine	161.183	162.191	161.2	3.75113	-3.90399	-8.2
trimethyl	76.1562	77.164	76.2	3.70574	-2.57602	-8.04736
methylarsonite	121.955	122.963	122	3.69532	-2.19412	-8.01266
nicotinic acid	122.024	123.032	122	3.69532	-2.19412	-8.01266
vanillylamine	152.172	153.18	152.2	3.69255	-3.29192	-8.00346
3-sulfinoalanine	152.145	153.153	152.2	3.68113	-3.323	-7.96559
Co2+	57.9222	58.93	58	3.66744	-3.24349	-7.92042
cysteamine	76.1362	77.144	76.2	3.64872	-2.76144	-7.85902
carnitine	161.105	162.113	161.2	3.63033	-3.93636	-7.79909
4-nitrophenol	138.102	139.11	138.2	3.56406	-2.70331	-7.58626
tyramine	136.173	137.181	136.2	3.54598	-3.18347	-7.52905
cystine	239.016	240.024	239	3.53038	1.71942	7.47997
L-cystine	239.016	240.024	239	3.53038	1.71942	7.47997
5-aminolevulinate	130.05	131.058	130	3.48966	-2.80515	-7.35313
glutamate-5-semialdehyde	130.05	131.058	130	3.48966	-2.80515	-7.35313
trans-4-hydroxy-L-proline	130.05	131.058	130	3.48966	-2.80515	-7.35313
trans-4-hydroxy-L-proline	130.05	131.058	130	3.48966	-2.80515	-7.35313
creatine	130.062	131.069	130	3.48966	-2.80515	-7.35313
Skatole	130.066	131.073	130	3.48966	-2.80515	-7.35313
iminoaspartate	130.08	131.088	130	3.48966	-2.80515	-7.35313
B-alaninebetaine	130.087	131.095	130	3.48966	-2.80515	-7.35313
isoleucine	130.087	131.095	130	3.48966	-2.80515	-7.35313
leucine	130.087	131.095	130	3.48966	-2.80515	-7.35313
L-Leucine	130.087	131.095	130	3.48966	-2.80515	-7.35313
L-isoleucine	130.087	131.095	130	3.48966	-2.80515	-7.35313
N-carbamoylputrescine	130.098	131.106	130	3.48966	-2.80515	-7.35313
Trimethylamine	58.0657	59.0735	58	3.4825	-3.61364	-7.33101
Hordenine	164.108	165.115	164.2	3.40399	-3.41638	-7.09205
L-ephedrine	164.108	165.115	164.2	3.40399	-3.41638	-7.09205
4-(3-pyridyl)-butanoate	164.183	165.191	164.2	3.40399	-3.41638	-7.09205
L-phenylalanine	164.183	165.191	164.2	3.40399	-3.41638	-7.09205
Homostachydrine	156.102	157.11	156.2	3.39869	-2.90941	-7.07618
2-amino-muconate	156.118	157.126	156.2	3.39869	-2.90941	-7.07618
catechol	109.104	110.112	109.2	3.39329	-2.89478	-7.05999
3-(4-hydroxyphenyl)pyruvate	179.034	180.042	179	3.38036	1.51604	7.02141
caffeate	179.034	180.042	179	3.38036	1.51604	7.02141
caffeic acid	179.034	180.042	179	3.38036	1.51604	7.02141
alpha-D-glucose	179.056	180.063	179	3.38036	1.51604	7.02141
alpha-D-mannose	179.056	180.063	179	3.38036	1.51604	7.02141
beta-D-glucose	179.056	180.063	179	3.38036	1.51604	7.02141
fructose	179.056	180.063	179	3.38036	1.51604	7.02141
galactose	179.056	180.063	179	3.38036	1.51604	7.02141
glucose	179.056	180.063	179	3.38036	1.51604	7.02141
Hammamelose	179.056	180.063	179	3.38036	1.51604	7.02141
mannose	179.056	180.063	179	3.38036	1.51604	7.02141
myo-insitol	179.056	180.063	179	3.38036	1.51604	7.02141
sorbose	179.056	180.063	179	3.38036	1.51604	7.02141
alpha;-D-glucose	179.056	180.063	179	3.38036	1.51604	7.02141
D-myo-inositol	179.056	180.063	179	3.38036	1.51604	7.02141
myo-inositol	179.056	180.063	179	3.38036	1.51604	7.02141
coniferyl alcohol	179.071	180.079	179	3.38036	1.51604	7.02141
1,2-dihydroxy-3-keto-5-methylthiopentene	161.195	162.203	161.2	3.36913	-4.00686	-6.98801
acetate	58.0362	59.044	58	3.33229	-3.69169	-6.87942
anabasine	161.108	162.116	161.2	3.30644	-4.0243	-6.80403
5-amino-6-(5'-phosphoribosylamino)uracil	353.05	354.058	353	3.30554	1.51611	6.80144
5-amino-6-(5'-phosphoribosylamino)-uracil	353.05	354.058	353	3.30554	1.51611	6.80144
3-caffeoylquinic acid (chlorogenic acid)	353.087	354.095	353	3.30554	1.51611	6.80144
caffeoylquinate	353.087	354.095	353	3.30554	1.51611	6.80144
chlorogenic acid	353.087	354.095	353	3.30554	1.51611	6.80144
Scopolin	353.087	354.095	353	3.30554	1.51611	6.80144
nicotine	161.108	162.116	161.2	3.29736	-4.02686	-6.77771
3,4-dihydroxybenzylamine	138.146	139.154	138.2	3.27663	-2.56869	-6.71791
abscisic acid aldehyde	247.133	248.141	247.2	3.25514	-2.67546	-6.65639
xanthoxin	247.133	248.141	247.2	3.25514	-2.67546	-6.65639
pyridoxamine	247.167	248.175	247.2	3.25514	-2.67546	-6.65639
N,N-dimethylaniline	120.174	121.182	120.2	3.24433	-2.82579	-6.6256
cinchonine	293.165	294.173	293.2	3.21128	-2.63253	-6.53217
Sterculic acid	293.248	294.256	293.2	3.21128	-2.63253	-6.53217
aspartic acid	132.03	133.038	132	3.21126	-2.20323	-6.53212
L-aspartic acid	132.03	133.038	132	3.21126	-2.20323	-6.53212
D-aspartate	132.096	133.104	132	3.21126	-2.20323	-6.53212
L-aspartate	132.096	133.104	132	3.21126	-2.20323	-6.53212
4-aminobutyraldehyde	86.0606	87.0684	86	3.16261	-1.93787	-6.39646
Triacontan-1-ol	317.472	318.48	317.4	3.156	-2.01632	-6.37821
S-prenyl-L-cysteine	188.264	189.272	188.2	3.15487	-3.11442	-6.37509
arachidic acid	311.295	312.303	311.2	3.14542	-2.20727	-6.34908
icosanoic acid	311.295	312.303	311.2	3.14542	-2.20727	-6.34908
caffeoyl putrescine	249.124	250.132	249.2	3.13583	-2.47243	-6.32275
-glutamylcysteine;L-gamma	249.261	250.269	249.2	3.13583	-2.47243	-6.32275
3-hydroxy-N6,N6,N6-trimethyl-L-lysine	204.268	205.276	204.2	3.135	-4.03607	-6.32047
histidinal	138.149	139.157	138.2	3.12122	-2.89737	-6.2828
4,4-dimethyl-5-alpha;-cholesta-8,14,24-trien-3-beta;-ol	409.674	410.682	409.6	3.09943	-2.63312	-6.22361
-D-galactosamine;N-acetyl-alpha	300.181	301.189	300.2	3.07315	-3.58269	-6.15277
N-acetyl-glucosamine-1-phosphate	300.181	301.189	300.2	3.05493	-3.61248	-6.10401
N-acetyl-D-mannosamine-6-phosphate	300.181	301.189	300.2	3.05106	-3.4086	-6.0937
4-hydroxyaniline	108.119	109.127	108.2	3.03911	-1.52987	-6.06193
hypotaurine	108.135	109.143	108.2	3.03911	-1.52987	-6.06193
3'-ketolactose	339.275	340.283	339.2	3.03159	-2.4085	-6.04198
phosphate	93.9632	94.971	94	3.02106	-2.8965	-6.01417
4-hydroxypyridine	94.0293	95.0371	94	3.02106	-2.8965	-6.01417
iodide	125.896	126.904	125.8	3.01751	1.32799	6.00482
leukotriene-A4	317.447	318.455	317.4	3.00214	-2.07005	-5.96442
sphinganine	300.29	301.298	300.2	2.98698	-3.72208	-5.92478
3-dehydrocarnitine	158.177	159.185	158.2	2.96628	-2.7489	-5.87097
5-acetamidovalerate	158.177	159.185	158.2	2.96628	-2.7489	-5.87097
aminopropylcadaverine	158.266	159.274	158.2	2.96628	-2.7489	-5.87097
scopolamine	300.16	301.168	300.2	2.96211	-3.39216	-5.86017
Thiarubine A	195.045	196.052	195	2.961	2.27004	5.8573
Thiarubine B	195.045	196.052	195	2.961	2.27004	5.8573
galactonate	195.05	196.058	195	2.961	2.27004	5.8573
galactonic acid	195.05	196.058	195	2.961	2.27004	5.8573
gluconic acid	195.05	196.058	195	2.961	2.27004	5.8573
shikimate-3-phosphate	253.011	254.019	253	2.95881	1.72221	5.85166
L-djenkolic acid	253.032	254.039	253	2.95881	1.72221	5.85166
hispidol	253.05	254.058	253	2.95881	1.72221	5.85166
1-(5'-phosphoribosyl)-5-amino-4-imidazolecarboxamide	337.055	338.063	337	2.95298	1.64669	5.8366
4-coumaroylquinate	337.092	338.1	337	2.95298	1.64669	5.8366
trimethylaminoacetone	115.175	116.183	115.2	2.94657	-2.90448	-5.82007
cytosine	110.035	111.043	110	2.93442	-1.2498	-5.78888
histamine	110.072	111.08	110	2.93442	-1.2498	-5.78888
sulfate	95.0502	96.058	95	2.90807	-0.975605	-5.72161
alpha-D-glutamyl phosphate	226.012	227.019	226	2.87625	2.92133	5.64115
glutamate-5-phosphate	226.012	227.019	226	2.87625	2.92133	5.64115
arogenate	226.072	227.079	226	2.87625	2.92133	5.64115
deoxycytidine	226.083	227.091	226	2.87625	2.92133	5.64115
deoxythymidine	241.082	242.09	241	2.87233	1.06197	5.63129
thymidine	241.082	242.09	241	2.87233	1.06197	5.63129
galactosylglycerol	241.092	242.1	241	2.87233	1.06197	5.63129
parathion	290.25	291.258	290.2	2.87148	-4.10098	-5.62915
Galegine	126.103	127.111	126.2	2.86849	-2.36903	-5.62166
coniine	126.128	127.136	126.2	2.86849	-2.36903	-5.62166
(S)-2,3,4,5-tetrahydropiperidine-2-carboxylate	126.135	127.143	126.2	2.86849	-2.36903	-5.62166
1-piperideine-2-carboxylate;Delta	126.135	127.143	126.2	2.86849	-2.36903	-5.62166
1-(4-hydroxyphenyl)-2-aminoethanol	152.172	153.18	152.2	2.82296	-3.65512	-5.50823
Zn2+	64.3722	65.38	64.4	2.81117	-3.51151	-5.47915
glycolic acid	75.0082	76.016	75	2.7639	1.64318	5.36358
propane-1-thiol	75.0268	76.0347	75	2.7639	1.64318	5.36358
Propane-2-thiol	75.0268	76.0347	75	2.7639	1.64318	5.36358
glycolate	75.0442	76.052	75	2.7639	1.64318	5.36358
propandiol	75.0446	76.0524	75	2.7639	1.64318	5.36358
L-1,2-propanediol	75.0872	76.095	75	2.7639	1.64318	5.36358
indospicine	172.109	173.116	172.2	2.759	-1.68499	-5.3517
L-indospicine	172.109	173.116	172.2	2.759	-1.68499	-5.3517
N-acetyl-L-glutamate-5-phosphateM	268.022	269.03	268	2.75474	1.10437	5.34137
Butein	271.061	272.068	271	2.75003	-1.62304	-5.32999
naringenin	271.061	272.068	271	2.75003	-1.62304	-5.32999
tetrahydroxychalcone	271.061	272.068	271	2.75003	-1.62304	-5.32999
(E,E,E)-N-(""-methylpropyl)hexadeca-2,6,8-trien-10-ynamide	299.225	300.233	299.2	2.73967	-2.74621	-5.305
3-hydroxyanthranilate	152.035	153.043	152	2.73759	1.07672	5.30001
dopamine and octopamine	152.071	153.079	152	2.73759	1.07672	5.30001
octopamine	152.071	153.079	152	2.73759	1.07672	5.30001
dopamine	152.071	153.079	152	2.73759	1.07672	5.30001
L-2,3-dihydrodipicolinate	168.129	169.137	168.2	2.73077	-0.82901	-5.28361
6-hydroxydopamine	168.172	169.18	168.2	2.73077	-0.82901	-5.28361
,17beta;5-alpha;-androstan-3beta;-diol	291.453	292.461	291.4	2.6958	-2.01964	-5.2001
gamma-L-glutamyl-L-cysteine	249.055	250.062	249	2.67566	1.70783	5.15242
5-aminopentanamide	115.155	116.163	115.2	2.66767	-3.07734	-5.13357
guanosine	282.084	283.092	282	2.63955	1.26404	5.06768
physostigmine	274.156	275.163	274.2	2.6375	-4.53286	-5.06289
4-(2-aminophenyl)-2,4-dioxobutanoate	206.177	207.185	206.2	2.62554	-0.816551	-5.03505
phosphoenol pyruvic acid	166.975	167.982	167	2.61889	-0.996619	-5.01961
phosphoenolpyruvate	166.975	167.982	167	2.61889	-0.996619	-5.01961
uric acid	167.021	168.028	167	2.61889	-0.996619	-5.01961
homogentisate	167.034	168.042	167	2.61889	-0.996619	-5.01961
pyridoxamine	167.082	168.09	167	2.61889	-0.996619	-5.01961
L,L-diaminopimelate	189.191	190.199	189.2	2.61285	-4.72718	-5.00562
meso-diaminopimelate	189.191	190.199	189.2	2.61285	-4.72718	-5.00562
deoxyinosine	251.078	252.086	251	2.60457	1.5055	4.98649
neohesperidose	325.113	326.121	325.2	2.59958	-1.95224	-4.97497
Robinobiose	325.113	326.121	325.2	2.59958	-1.95224	-4.97497
6,7-dimethyl-8-(1-D-ribityl)lumazine	325.115	326.123	325.2	2.59958	-1.95224	-4.97497
ajmaline	325.192	326.199	325.2	2.59958	-1.95224	-4.97497
oxalacetic acid	130.998	132.006	131	2.59582	-0.92326	-4.96631
(R)-3-hydroxy-3-methyl-2-oxobutanoateM	131.034	132.042	131	2.59582	-0.92326	-4.96631
3-hydroxy-3-methyl-2-oxobutanoate	131.034	132.042	131	2.59582	-0.92326	-4.96631
glutaric acid	131.034	132.042	131	2.59582	-0.92326	-4.96631
2-acetolactate	131.034	132.042	131	2.59582	-0.92326	-4.96631
glutarate	131.034	132.042	131	2.59582	-0.92326	-4.96631
asparagine	131.046	132.053	131	2.59582	-0.92326	-4.96631
L-aspaargine	131.046	132.053	131	2.59582	-0.92326	-4.96631
oxaloacetate	131.065	132.073	131	2.59582	-0.92326	-4.96631
ornithine	131.082	132.09	131	2.59582	-0.92326	-4.96631
L-ornithine	131.082	132.09	131	2.59582	-0.92326	-4.96631
erythro-1-(imidazol-4-yl)glycerol-3-phosphate	237.028	238.035	237	2.59435	1.77129	4.96293
2-deoxy-D-manno-octulosonic acid	237.061	238.069	237	2.59435	1.77129	4.96293
3-deoxy-D-manno-octulosonic acid	237.061	238.069	237	2.59435	1.77129	4.96293
(4alpha;)-ergosta-8,14,24(28)-trien-3beta;)-methyl-(5alpha;-ol	409.674	410.682	409.6	2.5453	-2.50217	-4.85091
octylglucoside	291.364	292.372	291.4	2.53021	-1.88712	-4.81677
dimethylarsinate	135.982	136.99	136	2.51585	-1.57724	-4.78443
4-aminobenzoate	136.04	137.048	136	2.51585	-1.57724	-4.78443
anthranilate	136.04	137.048	136	2.51585	-1.57724	-4.78443
tyramine	136.076	137.084	136	2.51585	-1.57724	-4.78443
Tyramine	136.076	137.084	136	2.51585	-1.57724	-4.78443
dimethylarsinous	120.99	121.998	121	2.51451	-1.29267	-4.78143
nicotinate	121.016	122.024	121	2.51451	-1.29267	-4.78143
benzoic acid	121.029	122.037	121	2.51451	-1.29267	-4.78143
nicotinamide	121.04	122.048	121	2.51451	-1.29267	-4.78143
erythritol	121.05	122.058	121	2.51451	-1.29267	-4.78143
normetanephrine	182.082	183.09	182	2.50869	-1.1423	-4.76835
ent-kaurenic acid	303.232	304.24	303.2	2.50809	-3.28183	-4.76701
7alpha;-hydroxycholest-4-en-3-one	399.635	400.643	399.6	2.48015	-2.07767	-4.70464
(5alpha;)-campestan-3-one	399.679	400.687	399.6	2.48015	-2.07767	-4.70464
4alpha;-methyl-cholesta-8-enol	399.679	400.687	399.6	2.48015	-2.07767	-4.70464
hygrine	140.108	141.115	140.2	2.45312	-2.91372	-4.6448
Dimethyl disulfide	92.9833	93.9911	93	2.42252	-0.864003	-4.57765
n-octane	113.222	114.23	113.2	2.41279	-1.95897	-4.5564
Acacetin	283.061	284.068	283	2.4071	2.3859	4.54403
xanthosine	283.068	284.076	283	2.4071	2.3859	4.54403
psilocybin	283.085	284.093	283	2.4071	2.3859	4.54403
aminoacetone	72.0862	73.094	72	2.39405	-2.03979	-4.5157
apigenin	269.045	270.053	269	2.373	2.0741	4.47022
genistein	269.045	270.053	269	2.373	2.0741	4.47022
Sulphuretin	269.045	270.053	269	2.373	2.0741	4.47022
Imperatorin	269.081	270.089	269	2.373	2.0741	4.47022
pyridine-ring	78.0932	79.101	78	2.36637	-2.65727	-4.45596
alpha-erythroidine	272.129	273.136	272.2	2.36135	-3.31572	-4.44517
beta-erythroidine	272.129	273.136	272.2	2.36135	-3.31572	-4.44517
erythroidine	272.129	273.136	272.2	2.36135	-3.31572	-4.44517
2-keto-isovalerate	115.108	116.116	115.2	2.35051	-3.21988	-4.42195
pyruvic acid	87.0082	88.016	87	2.33199	1.33377	4.38243
pyruvate	87.0082	88.016	87	2.33199	1.33377	4.38243
butyric acid	87.0446	88.0524	87	2.33199	1.33377	4.38243
Ethyl acetate	87.0446	88.0524	87	2.33199	1.33377	4.38243
isobutyric acid	87.0446	88.0524	87	2.33199	1.33377	4.38243
putrescine	87.0922	88.1	87	2.33199	1.33377	4.38243
Putrescine	87.0922	88.1	87	2.33199	1.33377	4.38243
butyrate	87.0982	88.106	87	2.33199	1.33377	4.38243
2-carboxyarabinitol 1-phosphate	275.017	276.025	275	2.33185	2.32067	4.38213
6-phosphogluconate	275.017	276.025	275	2.33185	2.32067	4.38213
6-phosphogluconicacid	275.017	276.025	275	2.33185	2.32067	4.38213
guaiacol	123.131	124.139	123.2	2.30907	-1.58659	-4.33381
2-amino-4-oxo-6-(1',2'-dioxoprolyl)-7,8-dihydroxypteridine	265.185	266.193	265.2	2.30042	-1.85557	-4.31553
nitecapone	265.222	266.23	265.2	2.30042	-1.85557	-4.31553
5'-methylthioadenosine	296.082	297.09	296	2.28126	-0.920631	-4.27523
succinate semialdehyde	101.024	102.032	101	2.27805	1.00167	4.26852
2-oxobutanoate	101.024	102.032	101	2.27805	1.00167	4.26852
acetoacetate	101.024	102.032	101	2.27805	1.00167	4.26852
Isovaleric acid	101.06	102.068	101	2.27805	1.00167	4.26852
valerianic acid	101.06	102.068	101	2.27805	1.00167	4.26852
L-canaline	101.071	102.079	101	2.27805	1.00167	4.26852
methylmalonate-semialdehyde	101.082	102.09	101	2.27805	1.00167	4.26852
palmitaldehyde	239.42	240.428	239.4	2.25313	-2.75382	-4.21647
arachidonic acid	303.232	304.24	303.2	2.24664	-3.19936	-4.20297
molybdopterin	392.32	393.328	392.4	2.24431	-1.35415	-4.19814
gamma;-glutamyl-L-putrescine	216.259	217.267	216.2	2.24319	-3.76031	-4.19582
codeine	298.144	299.152	298.2	2.23661	-2.0244	-4.18216
D-4'-phosphopantothenate	298.209	299.217	298.2	2.23661	-2.0244	-4.18216
5-(2-hydroxyethyl)-4-methylthiazole	142.033	143.04	142	2.21541	0.981385	4.13839
Hexylamine	100.113	101.12	100.2	2.20184	-3.56456	-4.11049
D-mannose	179.149	180.157	179.2	2.19919	-2.77735	-4.10505
Malvalic acid	279.232	280.24	279.2	2.19491	-3.01844	-4.09629
(Z,Z,Z)-3,6,9-Dodecatrien-1-ol	179.144	180.151	179.2	2.19045	-2.71674	-4.08715
selenite	125.95	126.958	126	2.16711	-2.1107	-4.03959
2-aminomuconate-6-semialdehyde	126.032	127.04	126	2.16711	-2.1107	-4.03959
alpha-(methylenecyclopropyl)glycine	126.056	127.063	126	2.16711	-2.1107	-4.03959
L-Baikian	126.056	127.063	126	2.16711	-2.1107	-4.03959
choline	103.164	104.172	103.2	2.1643	-2.63302	-4.03387
3-methyl-2-butenal	83.1102	84.118	83.2	2.16309	-2.87869	-4.03142
Pyrimidine	79.0296	80.0374	79	2.14774	0.945319	4.00033
sulfite	79.0502	80.058	79	2.14774	0.945319	4.00033
pyrimidine-ring	79.0812	80.089	79	2.14774	0.945319	4.00033
4-hydroxyphenylpyruvate	179.152	180.16	179.2	2.14357	-2.89504	-3.99189
Stearolic acid	279.232	280.24	279.2	2.14022	-3.12478	-3.98513
histidinol phosphate	220.049	221.057	220	2.13992	-0.89757	-3.98452
N-acetylglucosamine	220.082	221.09	220	2.13992	-0.89757	-3.98452
N-acetyl-D-galactosamine	220.082	221.09	220	2.13992	-0.89757	-3.98452
N-acetyl-D-glucosamine	220.082	221.09	220	2.13992	-0.89757	-3.98452
N-acetyl-D-mannosamine	220.082	221.09	220	2.13992	-0.89757	-3.98452
adenine	134.047	135.054	134	2.10526	-3.63263	-3.91493
beta;-D-galactose	179.149	180.157	179.2	2.09325	-2.95022	-3.89097
(5Z,8Z,11Z,13E)-(15S)-15-hydroperoxyicosa-5,8,11,13-tetraenoate	335.462	336.47	335.4	2.09284	-2.07315	-3.89015
mannitol-1-phosphate	261.038	262.045	261	2.08793	1.08533	3.88038
oxalic acid	88.9875	89.9953	89	2.06938	0.928427	3.84356
Prpoanethial S-oxide	89.0061	90.0139	89	2.06938	0.928427	3.84356
dihydroacetone	89.0239	90.0317	89	2.06938	0.928427	3.84356
glycerone	89.0239	90.0317	89	2.06938	0.928427	3.84356
lactic acid	89.0239	90.0317	89	2.06938	0.928427	3.84356
dihydroxyacetone	89.0239	90.0317	89	2.06938	0.928427	3.84356
D-lactate	89.0712	90.079	89	2.06938	0.928427	3.84356
glyceraldehyde	89.0712	90.079	89	2.06938	0.928427	3.84356
L-lactate	89.0712	90.079	89	2.06938	0.928427	3.84356
cysteamine	76.0221	77.0299	76	2.06895	-1.33645	-3.84271
(6z,8e,10e,14z)-(5s,12r)-5,12-dihydroxyicosa-6,8,10,14-tetraenoate	335.462	336.47	335.4	2.05913	-2.0017	-3.8233
3-aminopropionaldehyde	72.0862	73.094	72	2.05541	-2.16799	-3.81595
4-aminobutanal	86.1132	87.121	86.2	2.04988	-3.10174	-3.80505
dimethoxybenzoic acid	181.05	182.058	181	2.04801	1.01581	3.80137
Dulcitol	181.071	182.079	181	2.04801	1.01581	3.80137
glucitol	181.071	182.079	181	2.04801	1.01581	3.80137
mannitol	181.071	182.079	181	2.04801	1.01581	3.80137
sorbitol	181.071	182.079	181	2.04801	1.01581	3.80137
L-Lathyrine	181.073	182.08	181	2.04801	1.01581	3.80137
glycerol	91.0862	92.094	91	2.04029	-2.01632	-3.78619
cocaine	302.139	303.147	302.2	2.03881	-3.52813	-3.78327
2',3'-cyclic AMP	328.045	329.053	328	2.03145	-1.28611	-3.76884
2-3 cyclic AMP	328.045	329.053	328	2.03145	-1.28611	-3.76884
3',5'-Cyclic AMP	328.045	329.053	328	2.03145	-1.28611	-3.76884
3',5'-cyclic dGMP	328.045	329.053	328	2.03145	-1.28611	-3.76884
3-5 cyclic dAMP	328.045	329.053	328	2.03145	-1.28611	-3.76884
D-glycerate	105.07	106.078	105	2.02507	0.919881	3.75634
glyoxylic acid	72.9926	74.0004	73	2.02481	1.09924	3.75584
Triacetylene	73.0078	74.0156	73	2.02481	1.09924	3.75584
glyoxylate	73.0282	74.036	73	2.02481	1.09924	3.75584
(S)-lactaldehyde	73.029	74.0368	73	2.02481	1.09924	3.75584
(S)-lactaldehydeM	73.029	74.0368	73	2.02481	1.09924	3.75584
propanoic acid	73.029	74.0368	73	2.02481	1.09924	3.75584
propionic acid	73.029	74.0368	73	2.02481	1.09924	3.75584
acetol	73.0712	74.079	73	2.02481	1.09924	3.75584
L-lactaldehyde	73.0712	74.079	73	2.02481	1.09924	3.75584
propionate	73.0712	74.079	73	2.02481	1.09924	3.75584
pyrophosphate	176.935	177.943	177	2.02202	1.10676	3.75038
diphosphate	176.967	177.975	177	2.02202	1.10676	3.75038
Daphnetin	177.019	178.027	177	2.02202	1.10676	3.75038
Esculetin	177.019	178.027	177	2.02202	1.10676	3.75038
gulonolactone	177.04	178.048	177	2.02202	1.10676	3.75038
coniferyl aldehyde	177.055	178.063	177	2.02202	1.10676	3.75038
Digitalose	177.076	178.084	177	2.02202	1.10676	3.75038
S-methyl-5-thio-D-ribose	179.21	180.218	179.2	2.01553	-3.02069	-3.73769
tartaric acid	149.009	150.016	149	2.01332	1.27381	3.73337
arabinose	149.045	150.053	149	2.01332	1.27381	3.73337
D-Apiose	149.045	150.053	149	2.01332	1.27381	3.73337
ribose	149.045	150.053	149	2.01332	1.27381	3.73337
Ribulose	149.045	150.053	149	2.01332	1.27381	3.73337
Xylose	149.045	150.053	149	2.01332	1.27381	3.73337
xylose	149.045	150.053	149	2.01332	1.27381	3.73337
Xylulose	149.045	150.053	149	2.01332	1.27381	3.73337
xylulose	149.045	150.053	149	2.01332	1.27381	3.73337
Dipropyl disulfide	149.046	150.054	149	2.01332	1.27381	3.73337
coumaryl-alcohol	149.06	150.068	149	2.01332	1.27381	3.73337
dihydrolipoamide	206.34	207.348	206.4	2.01289	-2.3522	-3.73255
guanine	150.042	151.049	150	2.01048	-2.57219	-3.72783
D-cathine	150.092	151.1	150	2.01048	-2.57219	-3.72783
4alpha;-cholesta-8-en-3-one;-methyl-5alpha	397.663	398.671	397.6	2.00633	-2.34714	-3.71975
5,6-dihydroxyindole-2-carboxylate	192.151	193.159	192.2	2.00314	-3.34027	-3.71354
L-dopachrome	192.151	193.159	192.2	2.00314	-3.34027	-3.71354
GMP	362.215	363.223	362.2	1.99005	-2.63169	-3.6881
glutamate	146.045	147.053	146	1.97957	-1.20035	-3.6678
glutamic acid	146.045	147.053	146	1.97957	-1.20035	-3.6678
L-glutamic acid	146.045	147.053	146	1.97957	-1.20035	-3.6678
O-acetyl-L-serine	146.045	147.053	146	1.97957	-1.20035	-3.6678
L-glutamate	146.045	147.053	146	1.97957	-1.20035	-3.6678
L-albizziine	146.057	147.064	146	1.97957	-1.20035	-3.6678
L-2-aminoadipate	146.058	147.066	146	1.97957	-1.20035	-3.6678
N-acetylputrescine	129.103	130.111	129.2	1.97697	-2.29359	-3.66278
agmatine	129.114	130.122	129.2	1.97697	-2.29359	-3.66278
octan-1-ol	129.128	130.136	129.2	1.97697	-2.29359	-3.66278
2-keto-3-methyl-valerate	129.135	130.143	129.2	1.97697	-2.29359	-3.66278
2-ketoisocaproate	129.135	130.143	129.2	1.97697	-2.29359	-3.66278
4-trimethylammoniobutanal	129.201	130.209	129.2	1.97697	-2.29359	-3.66278
octanol	129.222	130.23	129.2	1.97697	-2.29359	-3.66278
(6E,8Z,11Z,14Z)-(5s)-5-hydroperoxycosa-6,8,11,14-tetraenoate	335.462	336.47	335.4	1.96207	-1.93068	-3.63402
selenophosphate	159.948	160.956	160	1.95395	-2.02085	-3.61838
2-aminoadipic acid	160.061	161.069	160	1.95395	-2.02085	-3.61838
O-acetyl-L-homoserine	160.061	161.069	160	1.95395	-2.02085	-3.61838
allothreonine	118.05	119.058	118	1.94825	-1.63716	-3.60744
L-homoserine	118.05	119.058	118	1.94825	-1.63716	-3.60744
L-Threomine	118.05	119.058	118	1.94825	-1.63716	-3.60744
threonine	118.05	119.058	118	1.94825	-1.63716	-3.60744
homoserine	118.05	119.058	118	1.94825	-1.63716	-3.60744
L-glutamate-5-phosphate	226.102	227.11	226.2	1.94409	-3.61818	-3.59946
cupreine	309.16	310.168	309.2	1.94291	-2.89843	-3.5972
sphinganine-1-phosphate	380.257	381.264	380.2	1.93819	-3.13471	-3.58815
N-succinyl-2-amino-6-ketopimelate	288.233	289.241	288.2	1.92952	-3.19648	-3.57157
mevalonate-5P	227.13	228.138	227.2	1.92553	-3.57219	-3.56395
myristic acid	227.201	228.209	227.2	1.92553	-3.57219	-3.56395
Betonicine	158.082	159.09	158	1.92253	-1.47141	-3.55822
L-sorbose	179.149	180.157	179.2	1.8887	-3.12371	-3.49394
5-phosphoribosyl-N-formylglycineamidine	312.195	313.203	312.2	1.88826	-2.09663	-3.49311
2-phenylacetamide	134.061	135.068	134	1.88775	-3.76816	-3.49216
3-ureidopropionate	131.111	132.119	131.2	1.88623	-3.08291	-3.48929
L-asparagine	131.111	132.119	131.2	1.88623	-3.08291	-3.48929
N-carbamoylsarcosine	131.111	132.119	131.2	1.88623	-3.08291	-3.48929
pteridine-ring	131.116	132.124	131.2	1.88623	-3.08291	-3.48929
5-aminopentanoate	116.139	117.147	116.2	1.87714	-2.50521	-3.47211
hyoscyamine	288.16	289.168	288.2	1.87423	-3.00522	-3.46661
1-pyrroline	68.0982	69.106	68	1.8735	-3.64194	-3.46524
o-oxalylhomoserine	190.035	191.043	190	1.87025	-2.01497	-3.45912
sinapoylcholine	309.158	310.165	309.2	1.8638	-2.93631	-3.44697
thiosulfate	111.11	112.118	111.2	1.85619	-2.04886	-3.43267
linoleic acid	279.232	280.24	279.2	1.85413	-3.39666	-3.42881
atropine	288.16	289.168	288.2	1.85067	-2.97491	-3.42231
dimethylsulfide	61.1212	62.129	61.2	1.84628	-2.81833	-3.41409
trans-1,2-Dihydrobenzene-1,2-diol	111.12	112.128	111.2	1.84384	-1.85003	-3.40952
beta;-D-glucose	179.149	180.157	179.2	1.83931	-3.16295	-3.40104
Decursin	327.123	328.131	327.2	1.8379	-1.63988	-3.39841
Libanorin	327.123	328.131	327.2	1.8379	-1.63988	-3.39841
docosahexaenoic acid	327.232	328.24	327.2	1.8379	-1.63988	-3.39841
Erucic acid	337.311	338.318	337.4	1.83288	-2.44783	-3.38902
phosphate-group	95.9792	96.987	96	1.82991	-1.76318	-3.38348
spermidine	144.15	145.158	144.2	1.82817	-2.08757	-3.38023
2-oxoglutarate	145.014	146.022	145	1.82349	-1.07516	-3.37151
alpha-ketoglutairc acid	145.014	146.022	145	1.82349	-1.07516	-3.37151
alpha-ketoglutaric acid	145.014	146.022	145	1.82349	-1.07516	-3.37151
Diallyl disulfide	145.015	146.022	145	1.82349	-1.07516	-3.37151
2-dehydropantoate	145.05	146.058	145	1.82349	-1.07516	-3.37151
adipic acid	145.05	146.058	145	1.82349	-1.07516	-3.37151
glutamine	145.061	146.069	145	1.82349	-1.07516	-3.37151
L-Glutamine	145.061	146.069	145	1.82349	-1.07516	-3.37151
2-ketoglutarate	145.091	146.099	145	1.82349	-1.07516	-3.37151
L-Lysine	145.098	146.106	145	1.82349	-1.07516	-3.37151
lysine	145.098	146.106	145	1.82349	-1.07516	-3.37151
Alloimperatorin	205.102	206.11	205.2	1.81929	1.45924	3.36369
D-erythro-imidazole-glycerol-phosphate	237.128	238.136	237.2	1.81856	-2.74087	-3.36233
lipoate	205.309	206.317	205.4	1.80468	-2.48215	-3.33652
se-Methyl-L-selenocysteine	134.028	135.035	134	1.80402	-3.82711	-3.33531
2-amino-4-oxo-6-(1',2',3'-trihydroxypropyl)-diquinoid-7,8-dihydroxypterin	288.239	289.247	288.2	1.80376	-3.45368	-3.33482
Coniferin	309.134	310.142	309.2	1.77411	-2.98314	-3.28001
estrone-sulfate	349.421	350.429	349.4	1.76945	-1.99113	-3.27141
(S)-5-amino-3-oxohexanoate	144.15	145.158	144.2	1.7671	-2.2401	-3.2671
L-y-glutamyl-L-hypoglycin	237.124	238.132	237.2	1.75598	-2.77995	-3.24665
p-aminobezoic acid	134.024	135.032	134	1.74866	-3.86878	-3.23324
-butyrobetaine;gamma	144.193	145.201	144.2	1.74316	-2.25408	-3.22316
N-glycoloyl-neuraminate	324.264	325.272	324.2	1.73757	-2.55129	-3.21294
homocysteine	134.028	135.035	134	1.73258	-3.88133	-3.20382
elaidic acid	281.248	282.256	281.2	1.72285	-2.12248	-3.18607
oleic acid	281.248	282.256	281.2	1.72285	-2.12248	-3.18607
Petroselinic acid	281.248	282.256	281.2	1.72285	-2.12248	-3.18607
vaccenic acid	281.248	282.256	281.2	1.72285	-2.12248	-3.18607
3-aminopropanal	72.0449	73.0528	72	1.71211	-2.31796	-3.16652
4-(3-pyridyl)-3-butenoate	162.168	163.176	162.2	1.70938	-1.96518	-3.16157
emopamil	333.495	334.503	333.4	1.70218	-2.17601	-3.14849
L-homocysteine	134.028	135.035	134	1.68745	-3.91774	-3.12181
L-erythro-4-hydroxy-glutamate	162.122	163.13	162.2	1.68374	-1.84629	-3.11509
(Z)-3,5-hexadienyl butyrate	167.107	168.115	167.2	1.67922	-1.84643	-3.10694
5-amino-levulinate	130.123	131.131	130.2	1.66416	-1.08212	-3.07978
glutamate-1-semialdehyde	130.123	131.131	130.2	1.66416	-1.08212	-3.07978
L-4-hydroxy-proline	130.123	131.131	130.2	1.66416	-1.08212	-3.07978
L-leucine	130.166	131.174	130.2	1.66416	-1.08212	-3.07978
Laestisaric acid	295.227	296.235	295.2	1.66148	-2.6828	-3.07495
vernolic acid	295.227	296.235	295.2	1.66148	-2.6828	-3.07495
(5z,13e)-(15s)-9-alpha;,15-dihydroxy-11-oxoprosta-5,13-dienoate	351.462	352.47	351.4	1.65598	-1.95519	-3.06507
(5Z,13E)-11-alpha;-hydroxy-9,15-dioxoprost-13-enoate	349.446	350.454	349.4	1.65159	-1.94691	-3.05718
delphinidin	302.043	303.05	302	1.65016	-2.59347	-3.05461
Delphinidin	302.043	303.05	302	1.65016	-2.59347	-3.05461
4-amino-2-methyl-5-phosphomethylpyrimidine	218.033	219.041	218	1.64377	-1.04923	-3.04316
O-succinyl-L-homoserine	218.066	219.074	218	1.64377	-1.04923	-3.04316
5-phospho-beta;-D-ribosyl-amine	228.118	229.126	228.2	1.64339	-3.29876	-3.04247
(5z,13e)-(15s)-6,9-alpha;,15-dihydroxyprosta-5,13-dienoate;-epoxy-11-alpha	351.462	352.47	351.4	1.64237	-2.21098	-3.04065
2-aminoadipate-6-semialdehyde	144.15	145.158	144.2	1.63032	-2.41954	-3.01908
4alpha;-carboxy-5alpha;-cholesta-8-en-3beta;-ol	429.662	430.67	429.6	1.6227	-2.07429	-3.00546
3,4-dihydroxyphenylacetate	167.141	168.149	167.2	1.62244	-2.03832	-3.00499
nitrate	60.98	61.9878	61	1.61848	-2.2831	-2.99793
carbonic acid	61.0172	62.025	61	1.61848	-2.2831	-2.99793
ethylene glycol	61.029	62.0368	61	1.61848	-2.2831	-2.99793
8-hydroxypurine	135.105	136.113	135.2	1.61844	-1.53351	-2.99787
5,6,7,8-tetrahydropteridine	135.148	136.156	135.2	1.61844	-1.53351	-2.99787
2-keto-glutaramate	144.107	145.115	144.2	1.61056	-2.60375	-2.98382
ketoconazole	530.43	531.438	530.4	1.60699	-2.79144	-2.97745
ribose-5-phosphate	229.011	230.019	229	1.59329	2.02449	2.95311
ribulose-5-phosphate	229.011	230.019	229	1.59329	2.02449	2.95311
xylose-1-phosphate	229.011	230.019	229	1.59329	2.02449	2.95311
Xylose-5-phosphate	229.011	230.019	229	1.59329	2.02449	2.95311
xylulose-5-phosphate	229.011	230.019	229	1.59329	2.02449	2.95311
ribose-1-phosphate	229.011	230.019	229	1.59329	2.02449	2.95311
4-hydroxy-L-threonine	134.045	135.053	134	1.59322	-4.00009	-2.95298
L-Methionine	148.043	149.051	148	1.59179	-1.95212	-2.95044
methionine	148.043	149.051	148	1.59179	-1.95212	-2.95044
D-cathinone	148.076	149.084	148	1.59179	-1.95212	-2.95044
4alpha;-carboxy-4beta;-cholesta-8,24-dien-3beta;-methyl-5alpha;-ol	441.673	442.681	441.6	1.59101	-1.56966	-2.94907
GA9	315.16	316.167	315.2	1.56861	1.8464	2.90939
GA12-aldehyde	315.196	316.204	315.2	1.56861	1.8464	2.90939
9,10-Dihydroxystearic acid	315.254	316.261	315.2	1.56861	1.8464	2.90939
rosmarinic acid	359.077	360.085	359	1.55233	1.44622	2.88067
4-alpha;-methylzymosterol	397.663	398.671	397.6	1.54544	-2.12208	-2.86855
3-beta;-hydroxyandrost-5-en-17-one	287.201	288.209	287.2	1.54503	-2.21462	-2.86781
10,16-Dihydroxyhexadecanoic acid	287.222	288.23	287.2	1.54503	-2.21462	-2.86781
2,5-diamino-6-hydroxy-4-(5'-phosphoribosylamino)-pyrimidine	352.066	353.074	352	1.53823	-1.19456	-2.85587
estradiol-17beta	271.378	272.386	271.4	1.52539	-2.10566	-2.83332
arsenite	124.935	125.943	125	1.52379	-1.28855	-2.83052
dimethyl trisulfide	124.955	125.963	125	1.52379	-1.28855	-2.83052
thymine	125.035	126.043	125	1.52379	-1.28855	-2.83052
(13E)-11-alpha;-hydroxy-9,15-dioxoprost-13-enoate	351.462	352.47	351.4	1.51832	-1.73544	-2.82094
Athamantin	429.191	430.199	429.2	1.51372	1.83681	2.81289
(5Z,13E)-(15S)-11-alpha;,15-dihydroxy-9-oxoprosta-5,13-dienoate	351.462	352.47	351.4	1.51086	-1.76253	-2.80788
N4-(beta;-N-acetyl-D-glucosaminyl)-L-asparagine	334.305	335.313	334.4	1.51036	-1.3336	-2.80701
Xenognosin A	255.102	256.11	255.2	1.51011	1.21618	2.80658
2-(3-Carboxy-3-aminopropyl)-L-histidine	255.109	256.117	255.2	1.51011	1.21618	2.80658
2-(3-carboxy-3-aminopropyl)-L-histidine	255.109	256.117	255.2	1.51011	1.21618	2.80658
palmitic acid	255.232	256.24	255.2	1.51011	1.21618	2.80658
L-arginino-succinate	289.267	290.275	289.2	1.50922	-3.62141	-2.80502
N-succinyl-L,L-2,6-diaminopimelate	289.264	290.272	289.2	1.50828	-3.67249	-2.80338
5-oxoproline	128.107	129.115	128.2	1.5057	-2.20604	-2.79886
4alpha;-hydroxy-tetrahydrobiopterin	256.241	257.249	256.2	1.4989	-2.05412	-2.787
pyrroline-hydroxy-carboxylate	128.107	129.115	128.2	1.49882	-2.47809	-2.78686
(5Z,8Z,10E,14Z)-(12S)-12-hydroperoxyicosa-5,8,10,14-tetraenoate	335.462	336.47	335.4	1.49139	-1.73954	-2.77389
N-(L-arginino)succinate	289.115	290.123	289.2	1.48932	-3.52621	-2.77028
minoxidil	208.242	209.25	208.2	1.4879	1.14987	2.76781
D-sedoheptulose-7-phosphate	289.155	290.163	289.2	1.47744	-3.46842	-2.74961
campest-4-en-3-one	397.663	398.671	397.6	1.46377	-2.0611	-2.72586
L-pipecolate	128.15	129.158	128.2	1.4534	-2.27662	-2.70789
glycine	74.0242	75.032	74	1.44779	-1.3776	-2.69818
Glycine	74.0242	75.032	74	1.44779	-1.3776	-2.69818
glycine	74.0242	75.032	74	1.44779	-1.3776	-2.69818
aminopropanol	74.0606	75.0684	74	1.44779	-1.3776	-2.69818
2-keto-6-aminocaproate	144.15	145.158	144.2	1.44243	-2.16063	-2.68891
nicotine-Glucuronide	338.359	339.367	338.4	1.43667	-1.89456	-2.67896
1-amino-propan-2-ol	74.1022	75.11	74.2	1.43111	-2.73767	-2.66935
5alpha;-Androstane-3,17-dione	287.421	288.429	287.4	1.42842	-1.49867	-2.6647
benzyladenine	224.244	225.252	224.2	1.42295	-2.31611	-2.65528
creatinine	112.111	113.119	112.2	1.41701	-2.40742	-2.64503
2-methylprop-2-enoyl-CoA	834.134	835.141	834.2	1.41576	-2.33317	-2.64289
Dehydrofalcarinone	239.144	240.151	239.2	1.41535	-3.25808	-2.64217
(5Z,13E)-(15S)-9alpha;,11alpha;-epoxy-15-hydroxythromboxa-5,13-dienoate	351.462	352.47	351.4	1.40903	-1.71162	-2.63131
phosphoribosyl-AMP	558.311	559.319	558.4	1.38529	-1.82427	-2.59053
(5Z,13E)-(15S)-11,15-dihydroxy-9-oxoprosta-5,13-dienoate	351.462	352.47	351.4	1.37649	-1.70106	-2.57546
Elemicin	207.102	208.11	207.2	1.37618	-1.44589	-2.57493
(R)-2-benzylsuccinate	207.205	208.213	207.2	1.37618	-1.44589	-2.57493
plicatic acid	421.113	422.121	421.2	1.3733	-3.08592	-2.56999
O-acetylcarnitine	203.116	204.124	203.2	1.37237	-3.21022	-2.56841
(6Z,8E,10E,14Z)-(5S,12R)-5,12,20-Trihydroxyicosa-6,8,10,14-	351.462	352.47	351.4	1.37205	-1.67134	-2.56786
N-(5-phospho-D-ribosyl)anthranilate	348.048	349.056	348	1.37047	-2.3281	-2.56515
psilocin	203.118	204.126	203.2	1.36607	-3.33559	-2.55764
dihydrofolic acid	442.148	443.155	442.2	1.36412	-2.24538	-2.5543
octopine	245.125	246.133	245.2	1.35857	-3.42831	-2.54482
2-keto-D-gluconic acid	193.035	194.043	193	1.354	1.38722	2.53702
5-keto-D-gluconic acid	193.035	194.043	193	1.354	1.38722	2.53702
alpha-D-galacturonic acid	193.035	194.043	193	1.354	1.38722	2.53702
fructuronate	193.035	194.043	193	1.354	1.38722	2.53702
Galacturonic acid	193.035	194.043	193	1.354	1.38722	2.53702
glucuronate	193.035	194.043	193	1.354	1.38722	2.53702
glucuronate and isomers	193.035	194.043	193	1.354	1.38722	2.53702
iduronic acid	193.035	194.043	193	1.354	1.38722	2.53702
tagaluronate	193.035	194.043	193	1.354	1.38722	2.53702
5-hydroxy-coniferaldehyde	193.05	194.058	193	1.354	1.38722	2.53702
ferulic acid	193.05	194.058	193	1.354	1.38722	2.53702
l-bornesitol	193.071	194.079	193	1.354	1.38722	2.53702
ononitol	193.071	194.079	193	1.354	1.38722	2.53702
pinitol	193.071	194.079	193	1.354	1.38722	2.53702
quebrachitol	193.071	194.079	193	1.354	1.38722	2.53702
sequoyitol	193.071	194.079	193	1.354	1.38722	2.53702
caffeine	193.073	194.08	193	1.354	1.38722	2.53702
Osthol	243.102	244.11	243.2	1.34854	-2.97982	-2.5277
beta;-L-fucose	243.13	244.138	243.2	1.34854	-2.97982	-2.5277
Falcarinol	243.175	244.183	243.2	1.34854	-2.97982	-2.5277
N1-acetylspermine	243.218	244.226	243.2	1.34854	-2.97982	-2.5277
Anthemis glycoside B	734.23	735.237	734.2	1.33379	-1.84084	-2.50256
platyphylline	334.165	335.173	334.2	1.33008	-2.15686	-2.49626
D-tryptophan	203.22	204.228	203.2	1.32691	-3.06622	-2.49085
(=)-y-hydroxy-L-homoarginine	203.114	204.122	203.2	1.30539	-3.284	-2.45431
pantothenic acid	218.103	219.111	218.2	1.30522	-2.27964	-2.45401
trans-zeatin	218.104	219.112	218.2	1.30522	-2.27964	-2.45401
pantothenate	218.229	219.237	218.2	1.30522	-2.27964	-2.45401
cis-zeatin	218.238	219.246	218.2	1.30522	-2.27964	-2.45401
Novobiocin	611.224	612.232	611.2	1.30105	-2.97042	-2.44694
bufotenine	203.118	204.126	203.2	1.28884	-2.86965	-2.42626
N-acetyl-serotonin	217.247	218.255	217.2	1.28769	-3.479	-2.42431
behenic acid	339.326	340.334	339.4	1.28338	-1.41576	-2.41701
catechin 7-o-b-d-xyloside	421.113	422.121	421.2	1.27973	-2.80398	-2.41084
6-pyruvoyl	236.21	237.218	236.2	1.27794	-1.72729	-2.40783
sepiapterin	236.21	237.218	236.2	1.27794	-1.72729	-2.40783
N-methyl mescaline	224.129	225.136	224.2	1.2752	-2.44158	-2.40318
glucosamine	178.072	179.079	178	1.25712	-1.61282	-2.37266
Anacyclin	334.165	335.173	334.2	1.23324	-2.32461	-2.33242
sebacic acid	201.113	202.121	201.2	1.22511	-2.62818	-2.31874
spermine	201.208	202.216	201.2	1.22511	-2.62818	-2.31874
isopentenyladenine	201.23	202.238	201.2	1.22511	-2.62818	-2.31874
NG,NG-dimethyl-L-arginine	201.248	202.256	201.2	1.22511	-2.62818	-2.31874
(5Z,13E)-(15S)-11-alpha;,15-dihydroxy-9-oxoprost-13-enoate	351.462	352.47	351.4	1.21915	-1.57808	-2.30872
(-)O-acetylcarnitine	202.23	203.238	202.2	1.18517	-2.52833	-2.25171
2-O-(6-phospho-alpha;-mannosyl)-D-glycerate	347.192	348.2	347.2	1.15346	-2.33219	-2.19864
camptothecin	347.103	348.111	347.2	1.1532	-2.33656	-2.19821
GA15	347.186	348.194	347.2	1.14853	-2.22596	-2.19041
N-(5'-phosphoribosyl)-anthranilate	348.048	349.056	348	1.14749	-2.54121	-2.18867
GA1	347.149	348.157	347.2	1.14741	-2.21916	-2.18855
inosine-5'-phosphate	347.2	348.208	347.2	1.14242	-2.42056	-2.1802
2-amino-4-hydroxy-6-(erythro-1,2,3-trihydroxypropyl)-dihydropteridine triphosphate	493.988	494.996	494	1.13057	-2.2339	-2.16043
5-alpha-campesterol	401.378	402.386	401.4	1.12603	-1.54471	-2.15284
cyclic-AMP	328.2	329.208	328.2	1.11392	-1.74607	-2.13266
3-keto-4-methylzymosterol	395.647	396.655	395.6	1.11388	-1.56939	-2.13259
cadaverine	101.108	102.116	101.2	1.1006	-1.64128	-2.11046
2-amino-4-oxo-4-alpha;-hydroxy-6-(erythro-1',2',3'-trihydroxypropyl)-5,6,	320.238	321.246	320.2	1.09781	-2.47103	-2.10581
1-(2-carboxyphenylamino)-1-deoxy-D-ribulose-5-phosphate	348.048	349.056	348	1.09335	-2.60748	-2.09838
,5;Delphinidin s,s;-tri-o-glucoside	788.201	789.209	788.2	1.09329	-1.88908	-2.09828
indole-3-acetate	174.179	175.187	174.2	1.08907	-1.49652	-2.09126
GA53	347.186	348.194	347.2	1.08779	-2.05567	-2.08912
myristoleic acid	225.185	226.193	225.2	1.08767	-2.95015	-2.08892
nervonic acid	225.185	226.193	225.2	1.0694	-2.62817	-2.05851
hydroxypyruvic acid	103.003	104.011	103	1.06823	2.93151	2.05656
malonic acid	103.003	104.011	103	1.06823	2.93151	2.05656
malonate	103.003	104.011	103	1.06823	2.93151	2.05656
urea-1-carboxylate	103.014	104.022	103	1.06823	2.93151	2.05656
hydroxypyruvate	103.054	104.062	103	1.06823	2.93151	2.05656
(R)-3-hydroxybutanoate	103.097	104.105	103	1.06823	2.93151	2.05656
3-hydroxy-isobutyrate	103.097	104.105	103	1.06823	2.93151	2.05656
choline	103.1	104.108	103	1.06823	2.93151	2.05656
1,2-benzoquinone	107.088	108.096	107	1.06417	-1.80357	-2.04982
Falcarinidiol	259.17	260.178	259.2	1.06048	-3.30462	-2.04368
beta;-D-glucose-6-phosphate	259.129	260.137	259.2	1.05899	-3.28103	-2.0412
D-hexose-6-phosphate	259.129	260.137	259.2	1.05547	-3.24136	-2.03535
5-methylthioribulose-1-phosphate	259.19	260.198	259.2	1.04544	-3.16814	-2.01867
alpha;-D-galactose phosphate	259.129	260.137	259.2	1.04519	-3.16668	-2.01826
5-methylthioribose-1-phosphate	259.19	260.198	259.2	1.04489	-3.16495	-2.01777
AMP	346.055	347.063	346	1.04471	-3.30211	-2.01745
6-lactoyl-5,6,7,8-tetrahydropterin	238.225	239.233	238.2	1.04095	-2.98618	-2.0112
dihydrobiopterin	238.225	239.233	238.2	1.04095	-2.98618	-2.0112
D-mannose-6-phosphate	259.129	260.137	259.2	1.04086	-3.14279	-2.01105
alpha;-D-mannose	259.129	260.137	259.2	1.03102	-3.09673	-1.99472
dGMP	346.055	347.063	346	1.02671	-3.38153	-1.98755
2-thiouridine	259.256	260.264	259.2	1.01319	-3.02966	-1.96509
1-(O-carboxyphenylamino)-1'-deoxyribulose-5'-P	348.048	349.056	348	0.993311	-2.75352	-1.93207
Pinolidoxin	337.165	338.173	337.2	0.981911	-2.18878	-1.91314
D-fructose-6-phosphate	259.129	260.137	259.2	0.972979	-2.91454	-1.89831
3-phosphonooxypyruvate	182.969	183.977	183	0.956454	-1.96039	-1.87086
3-phospho-hydroxypyruvate	183.034	184.042	183	0.956454	-1.96039	-1.87086
choline phosphate	183.066	184.074	183	0.956454	-1.96039	-1.87086
5-aminoimidazole	294.18	295.188	294.2	0.949172	-2.11201	-1.85877
Gramine	173.108	174.116	173.2	0.907149	-2.75014	-1.78892
Muscarine	173.142	174.149	173.2	0.894858	-2.61104	-1.76848
L-arginine	173.104	174.112	173.2	0.889025	-2.57497	-1.75877
2-isopropyl-3-oxosuccinate	173.145	174.153	173.2	0.888865	-2.57407	-1.75851
FADH2M	786.165	787.173	786.2	0.879714	-2.88472	-1.74327
L-dehydro-ascorbate	173.102	174.11	173.2	0.873597	-2.50194	-1.73308
cis-aconitate	173.102	174.11	173.2	0.846758	-2.40899	-1.68834
3-hexaprenyl-4-hydroxy-5-methoxybenzoate	575.85	576.858	575.8	0.830553	-2.39818	-1.66128

## Sheet: Positive  Mode FDR 0.05
Metabolite	Detected (m/z) peak	Accurate (m/z) peak	Spectral bin	-Log Student's T-test p-value Injury_Control	Student's T-test Difference Injury_Control	Student's T-test Test statistic Injury_Control
Aethusin	237.1	214.111	237.2	6.47956	1.43737	24.1471
harmaline	237.1	214.111	237.2	6.47956	1.43737	24.1471
deoxyribose-1-phosphate	237.101	214.111	237.2	6.47956	1.43737	24.1471
deoxyribose-5-phosphate	237.101	214.111	237.2	6.47956	1.43737	24.1471
dethiobiotin	237.121	214.132	237.2	6.47956	1.43737	24.1471
N-formylkynurenine	237.235	236.227	237.2	6.47956	1.43737	24.1471
(+)-(1R,2R)-1,2-diphenylethane-1,2-diol	237.253	214.263	237.2	6.47956	1.43737	24.1471
(=)-y-hydroxy-L-homoarginine	205.13	204.122	205.2	6.39262	-4.62164	-23.3475
O-acetylcarnitine	205.131	204.124	205.2	6.39262	-4.62164	-23.3475
bufotenine	205.134	204.126	205.2	6.39262	-4.62164	-23.3475
psilocin	205.134	204.126	205.2	6.39262	-4.62164	-23.3475
D-sorbitol	205.163	182.173	205.2	6.39262	-4.62164	-23.3475
L-iditol	205.163	182.173	205.2	6.39262	-4.62164	-23.3475
homovanillate	205.166	182.176	205.2	6.39262	-4.62164	-23.3475
D-tryptophan	205.236	204.228	205.2	6.39262	-4.62164	-23.3475
GMP	386.048	363.058	386	6.23825	-2.80628	-21.9912
4-phospho-L-aspartate	214.012	213.004	214	6.22177	1.2676	21.8511
Gentianin	214.027	175.063	214	6.22177	1.2676	21.8511
Indolacetic acid	214.027	175.063	214	6.22177	1.2676	21.8511
indole-3-acetic acid	214.027	175.063	214	6.22177	1.2676	21.8511
gentianine	214.027	175.063	214	6.22177	1.2676	21.8511
o-oxalylhomoserine	214.033	191.043	214	6.22177	1.2676	21.8511
L-citrulline	214.059	175.096	214	6.22177	1.2676	21.8511
citrulline	214.059	175.096	214	6.22177	1.2676	21.8511
L-aspartyl-4-phosphate	214.091	213.083	214	6.22177	1.2676	21.8511
Gentianin	198.053	175.063	198	6.10258	1.35389	20.8631
Indolacetic acid	198.053	175.063	198	6.10258	1.35389	20.8631
indole-3-acetic acid	198.053	175.063	198	6.10258	1.35389	20.8631
gentianine	198.053	175.063	198	6.10258	1.35389	20.8631
Betonicine	198.053	159.089	198	6.10258	1.35389	20.8631
3-4-dihydroxy-L-phenylalanine	198.077	197.069	198	6.10258	1.35389	20.8631
DOPAR	198.077	197.069	198	6.10258	1.35389	20.8631
L-dopa	198.077	197.069	198	6.10258	1.35389	20.8631
L-citrulline	198.085	175.096	198	6.10258	1.35389	20.8631
citrulline	198.085	175.096	198	6.10258	1.35389	20.8631
sulfate	98.9752	97.9674	99	5.44512	1.06906	16.1466
orthophosphate	98.9847	97.9769	99	5.44512	1.06906	16.1466
phosphoric acid	98.9847	97.9769	99	5.44512	1.06906	16.1466
acetaldehyde	98.9848	60.0211	99	5.44512	1.06906	16.1466
acetic acid	98.9848	60.0211	99	5.44512	1.06906	16.1466
glycolaldehyde	98.9848	60.0211	99	5.44512	1.06906	16.1466
urea	98.9961	60.0324	99	5.44512	1.06906	16.1466
glycolic acid	99.0058	76.016	99	5.44512	1.06906	16.1466
propane-1-thiol	99.0244	76.0347	99	5.44512	1.06906	16.1466
Propane-2-thiol	99.0244	76.0347	99	5.44512	1.06906	16.1466
glycolate	99.0418	76.052	99	5.44512	1.06906	16.1466
propandiol	99.0422	76.0524	99	5.44512	1.06906	16.1466
L-1,2-propanediol	99.0848	76.095	99	5.44512	1.06906	16.1466
2,3-bisphospho-D-glycerate	288.949	265.959	289	5.36879	-1.76585	-15.6709
3-diphosphoglyceric acid	288.949	265.959	289	5.36879	-1.76585	-15.6709
3-phospho-D-glyceroyl-phosphate	288.949	265.959	289	5.36879	-1.76585	-15.6709
gamma-L-glutamyl-L-cysteine	289.026	250.062	289	5.36879	-1.76585	-15.6709
1,3-diphosphateglycerate	289.028	266.038	289	5.36879	-1.76585	-15.6709
2,3-diphosphoglycerate	289.028	266.038	289	5.36879	-1.76585	-15.6709
2-dehydro-3-deoxy-D-arabino-heptonate-7-phosphate	289.033	288.025	289	5.36879	-1.76585	-15.6709
3-deoxy-D-arabino-heptulosonate-7-phosphate	289.033	288.025	289	5.36879	-1.76585	-15.6709
dihydrokaempferol	289.071	288.063	289	5.36879	-1.76585	-15.6709
dihydroxykaempferol	289.071	288.063	289	5.36879	-1.76585	-15.6709
eriodictyol	289.071	288.063	289	5.36879	-1.76585	-15.6709
Okanin	289.071	288.063	289	5.36879	-1.76585	-15.6709
caffeoyl putrescine	289.095	250.132	289	5.36879	-1.76585	-15.6709
2-ketoglutarate	147.107	146.099	147.2	5.23723	-0.674313	-14.8825
L-Lysine	147.113	146.106	147.2	5.23723	-0.674313	-14.8825
lysine	147.113	146.106	147.2	5.23723	-0.674313	-14.8825
guaiacol	147.129	124.139	147.2	5.23723	-0.674313	-14.8825
2-aceto-2-hydroxy-butyrate	147.151	146.143	147.2	5.23723	-0.674313	-14.8825
coumarin	147.153	146.145	147.2	5.23723	-0.674313	-14.8825
L-glutamine	147.154	146.146	147.2	5.23723	-0.674313	-14.8825
(3S)-3,6-diaminohexanoate	147.197	146.189	147.2	5.23723	-0.674313	-14.8825
(3S,5S)-3,5-diaminohexanoate	147.197	146.189	147.2	5.23723	-0.674313	-14.8825
D-lysine	147.197	146.189	147.2	5.23723	-0.674313	-14.8825
L-lysine	147.197	146.189	147.2	5.23723	-0.674313	-14.8825
dimethylbenzimidazole	147.199	146.191	147.2	5.23723	-0.674313	-14.8825
acetylcholine	147.217	146.209	147.2	5.23723	-0.674313	-14.8825
N-(L-arginino)succinate	313.112	290.123	313.2	5.07788	-1.63063	-13.9781
Primeverose	313.113	312.106	313.2	5.07788	-1.63063	-13.9781
vicianose	313.113	312.106	313.2	5.07788	-1.63063	-13.9781
D-sedoheptulose-7-phosphate	313.153	290.163	313.2	5.07788	-1.63063	-13.9781
tolcapone	313.216	274.252	313.2	5.07788	-1.63063	-13.9781
N-succinyl-L,L-2,6-diaminopimelate	313.262	290.272	313.2	5.07788	-1.63063	-13.9781
L-arginino-succinate	313.265	290.275	313.2	5.07788	-1.63063	-13.9781
dGMP	386.027	347.063	386	5.02115	-2.88751	-13.6689
phosphate-group	135.951	96.987	136	4.9256	-0.860627	-13.1627
(S)-1-pyrroline-5-carboxylate	136.037	113.048	136	4.9256	-0.860627	-13.1627
p-aminobezoic acid	136.04	135.032	136	4.9256	-0.860627	-13.1627
homocysteine	136.043	135.035	136	4.9256	-0.860627	-13.1627
se-Methyl-L-selenocysteine	136.043	135.035	136	4.9256	-0.860627	-13.1627
L-homocysteine	136.043	135.035	136	4.9256	-0.860627	-13.1627
4-hydroxy-L-threonine	136.061	135.053	136	4.9256	-0.860627	-13.1627
adenine	136.062	135.054	136	4.9256	-0.860627	-13.1627
2-phenylacetamide	136.076	135.068	136	4.9256	-0.860627	-13.1627
4-aminobutyraldehyde	110.058	87.0684	110	4.80705	-1.57632	-12.5592
putrescine	89.1598	88.152	89.2	4.77289	-1.7262	-12.3902
L-leucine	170.138	131.174	170.2	4.69697	-0.621079	-12.0221
L-2,3-dihydrodipicolinate	170.145	169.137	170.2	4.69697	-0.621079	-12.0221
6-hydroxydopamine	170.188	169.18	170.2	4.69697	-0.621079	-12.0221
mailc acid	172.985	134.022	173	4.68144	2.38298	11.9481
malic acid	172.985	134.022	173	4.68144	2.38298	11.9481
(-)-ureidoglycolate	172.996	134.033	173	4.68144	2.38298	11.9481
(+)-ureidoglycolate	172.996	134.033	173	4.68144	2.38298	11.9481
S-dimethylsulfonium	173.004	134.04	173	4.68144	2.38298	11.9481
tartaric acid	173.006	150.016	173	4.68144	2.38298	11.9481
sn-glycerol-3-phosphate	173.022	172.014	173	4.68144	2.38298	11.9481
(R)-2,3-dihydroxy-3-methylbutanoateM	173.022	134.058	173	4.68144	2.38298	11.9481
2,3-dihydroxy-3-methylbutanoate	173.022	134.058	173	4.68144	2.38298	11.9481
deoxyribose	173.022	134.058	173	4.68144	2.38298	11.9481
1-deoxy-D-xylulose	173.022	134.058	173	4.68144	2.38298	11.9481
arabinose	173.043	150.053	173	4.68144	2.38298	11.9481
D-Apiose	173.043	150.053	173	4.68144	2.38298	11.9481
ribose	173.043	150.053	173	4.68144	2.38298	11.9481
Ribulose	173.043	150.053	173	4.68144	2.38298	11.9481
Xylose	173.043	150.053	173	4.68144	2.38298	11.9481
xylose	173.043	150.053	173	4.68144	2.38298	11.9481
Xylulose	173.043	150.053	173	4.68144	2.38298	11.9481
xylulose	173.043	150.053	173	4.68144	2.38298	11.9481
Dipropyl disulfide	173.043	150.054	173	4.68144	2.38298	11.9481
3-dehydroshikimate	173.045	172.037	173	4.68144	2.38298	11.9481
malate	173.052	134.088	173	4.68144	2.38298	11.9481
S-ureidoglycolate	173.055	134.091	173	4.68144	2.38298	11.9481
coumaryl-alcohol	173.058	150.068	173	4.68144	2.38298	11.9481
dehydromatricaria ester	173.06	172.052	173	4.68144	2.38298	11.9481
vitamin K3	173.06	172.052	173	4.68144	2.38298	11.9481
adenine-ring	173.084	134.12	173	4.68144	2.38298	11.9481
2,3-dihydroxy-isovalerate	173.096	134.132	173	4.68144	2.38298	11.9481
nt-pentose-ring	173.096	134.132	173	4.68144	2.38298	11.9481
cysteamine	78.0377	77.0299	78	4.66882	-1.46438	-11.8882
3-phosphonooxypyruvate	222.941	183.977	223	4.61962	1.81729	11.6575
erythrose-4-phosphate	222.998	200.009	223	4.61962	1.81729	11.6575
3-phospho-hydroxypyruvate	223.006	184.042	223	4.61962	1.81729	11.6575
4-fumarylacetoacetate	223.022	200.032	223	4.61962	1.81729	11.6575
alpha-terthienyl	223.037	200.047	223	4.61962	1.81729	11.6575
choline phosphate	223.038	184.074	223	4.61962	1.81729	11.6575
fraxinol	223.061	222.053	223	4.61962	1.81729	11.6575
isofraxidin	223.061	222.053	223	4.61962	1.81729	11.6575
Leptodactylone	223.061	222.053	223	4.61962	1.81729	11.6575
Safynol	223.073	200.084	223	4.61962	1.81729	11.6575
D-erythrose-4-phosphate	223.075	200.085	223	4.61962	1.81729	11.6575
S-[(E)-prop-1-enyl]-L-cysteine S-oxide	223.075	222.067	223	4.61962	1.81729	11.6575
cystathionine	223.075	222.067	223	4.61962	1.81729	11.6575
flavone	223.076	222.068	223	4.61962	1.81729	11.6575
pyrophosphate-group	215.931	176.967	216	4.53625	1.11601	11.2761
Alliin	216.01	177.046	216	4.53625	1.11601	11.2761
O-phospho-4-hydroxy-L-threonine	216.027	215.019	216	4.53625	1.11601	11.2761
phospho-hydroxy-threonine	216.027	215.019	216	4.53625	1.11601	11.2761
Kinetin	216.089	215.081	216	4.53625	1.11601	11.2761
5-aminolevulinate	132.066	131.058	132	4.4986	-2.21142	-11.1077
glutamate-5-semialdehyde	132.066	131.058	132	4.4986	-2.21142	-11.1077
trans-4-hydroxy-L-proline	132.066	131.058	132	4.4986	-2.21142	-11.1077
trans-4-hydroxy-L-proline	132.066	131.058	132	4.4986	-2.21142	-11.1077
creatine	132.077	131.07	132	4.4986	-2.21142	-11.1077
Skatole	132.081	131.073	132	4.4986	-2.21142	-11.1077
iminoaspartate	132.096	131.088	132	4.4986	-2.21142	-11.1077
formaldehyde	68.9743	30.0106	69	4.488	-0.606012	-11.0607
nitrite	68.9827	45.9929	69	4.488	-0.606012	-11.0607
formate	68.9952	46.0055	69	4.488	-0.606012	-11.0607
formic acid	68.9952	46.0055	69	4.488	-0.606012	-11.0607
ethanol	69.0316	46.0419	69	4.488	-0.606012	-11.0607
Clusianose	345.14	344.132	345.2	4.4102	1.60615	10.7212
maltitol	345.14	344.132	345.2	4.4102	1.60615	10.7212
melibiitol	345.14	344.132	345.2	4.4102	1.60615	10.7212
molybdate	182.928	159.938	183	4.33354	2.22006	10.3961
2-oxoadipate	183.027	160.037	183	4.33354	2.22006	10.3961
Tricholomic acid	183.038	160.048	183	4.33354	2.22006	10.3961
pimelic acid	183.063	160.074	183	4.33354	2.22006	10.3961
4-guanidino-butanamide	183.065	144.101	183	4.33354	2.22006	10.3961
dimethoxybenzoic acid	183.066	182.058	183	4.33354	2.22006	10.3961
homoglutamine	183.075	160.085	183	4.33354	2.22006	10.3961
caprylic acid	183.079	144.115	183	4.33354	2.22006	10.3961
octanoic acid	183.079	144.115	183	4.33354	2.22006	10.3961
Dulcitol	183.087	182.079	183	4.33354	2.22006	10.3961
glucitol	183.087	182.079	183	4.33354	2.22006	10.3961
mannitol	183.087	182.079	183	4.33354	2.22006	10.3961
sorbitol	183.087	182.079	183	4.33354	2.22006	10.3961
L-Lathyrine	183.088	182.08	183	4.33354	2.22006	10.3961
Tryptamine	183.09	160.1	183	4.33354	2.22006	10.3961
oxamic acid	90.0191	89.0113	90	4.29276	-2.77127	-10.2267
alanine	90.0555	89.0477	90	4.29276	-2.77127	-10.2267
beta-alanine	90.0555	89.0477	90	4.29276	-2.77127	-10.2267
scopolamine	302.176	301.168	302.2	4.29194	2.10319	10.2234
-D-galactosamine;N-acetyl-alpha	302.197	301.189	302.2	4.29194	2.10319	10.2234
N-acetyl-D-mannosamine-6-phosphate	302.197	301.189	302.2	4.29194	2.10319	10.2234
N-acetyl-glucosamine-1-phosphate	302.197	301.189	302.2	4.29194	2.10319	10.2234
putrescine	89.1079	88.1	89.2	4.14427	-1.78289	-9.63112
p-aminobezoic acid	173.996	135.032	174	4.1276	1.79038	9.56625
homocysteine	173.999	135.035	174	4.1276	1.79038	9.56625
se-Methyl-L-selenocysteine	173.999	135.035	174	4.1276	1.79038	9.56625
L-homocysteine	173.999	135.035	174	4.1276	1.79038	9.56625
4-hydroxy-L-threonine	174.017	135.053	174	4.1276	1.79038	9.56625
adenine	174.018	135.054	174	4.1276	1.79038	9.56625
2-phenylacetamide	174.032	135.068	174	4.1276	1.79038	9.56625
guanine	174.039	151.049	174	4.1276	1.79038	9.56625
N-acetyl-L-glutamate-5-semialdehydeM	174.077	173.069	174	4.1276	1.79038	9.56625
D-cathine	174.089	151.1	174	4.1276	1.79038	9.56625
Co2+	59.9378	58.93	60	4.10215	-1.87259	-9.46794
acetate	60.0518	59.044	60	4.10215	-1.87259	-9.46794
Trimethylamine	60.0813	59.0735	60	4.10215	-1.87259	-9.46794
thiocyanate	60.0938	59.086	60	4.10215	-1.87259	-9.46794
2-deoxy-D-manno-octulosonic acid	277.033	238.069	277	4.06893	-1.81603	-9.34097
Dehydrofalcarinone	241.159	240.151	241.2	4.05327	-2.47659	-9.28165
spermine	241.179	202.216	241.2	4.05327	-2.47659	-9.28165
isopentenyladenine	241.202	202.238	241.2	4.05327	-2.47659	-9.28165
NG,NG-dimethyl-L-arginine	241.22	202.256	241.2	4.05327	-2.47659	-9.28165
N-acetyl-serotonin	241.245	218.255	241.2	4.05327	-2.47659	-9.28165
4-coumaroylquinate	339.108	338.1	339.2	4.03725	0.580959	9.2213
GA9	339.157	316.168	339.2	4.03725	0.580959	9.2213
Pinolidoxin	339.181	338.173	339.2	4.03725	0.580959	9.2213
GA12-aldehyde	339.194	316.204	339.2	4.03725	0.580959	9.2213
(E,E,E)-N-(""-methylpropyl)hexadeca-2,6,8-trien-10-ynamide	339.196	300.233	339.2	4.03725	0.580959	9.2213
aminoimidazole	339.221	338.213	339.2	4.03725	0.580959	9.2213
9,10-Dihydroxystearic acid	339.251	316.261	339.2	4.03725	0.580959	9.2213
3,4-dihydroxybenzylamine	162.144	139.154	162.2	4.02304	-1.70277	-9.16807
histidinal	162.147	139.157	162.2	4.02304	-1.70277	-9.16807
alpha;-aminoadipate	162.165	161.157	162.2	4.02304	-1.70277	-9.16807
D-carnitine	162.208	161.2	162.2	4.02304	-1.70277	-9.16807
L-carnitine	162.208	161.2	162.2	4.02304	-1.70277	-9.16807
1'5'-iminium;nicotine-Delta	162.234	161.226	162.2	4.02304	-1.70277	-9.16807
alpha-D-glutamyl phosphate	228.027	227.019	228	3.98988	1.03311	9.04491
glutamate-5-phosphate	228.027	227.019	228	3.98988	1.03311	9.04491
N-acetyl-L-glutamate	228.027	189.064	228	3.98988	1.03311	9.04491
lipoamide	228.049	205.06	228	3.98988	1.03311	9.04491
arogenate	228.087	227.079	228	3.98988	1.03311	9.04491
deoxycytidine	228.098	227.091	228	3.98988	1.03311	9.04491
alpha-aminopropiononitrile	109.017	70.0531	109	3.96273	-0.635824	-8.94516
carbamoyl phosphate	163.972	140.983	164	3.96188	-2.25613	-8.94206
ethanolamine phosphate	164.009	141.019	164	3.96188	-2.25613	-8.94206
carbamoyl-phosphate	164.01	141.02	164	3.96188	-2.25613	-8.94206
methylcytosine	164.023	125.059	164	3.96188	-2.25613	-8.94206
phosphoryl-ethanolamine	164.053	141.063	164	3.96188	-2.25613	-8.94206
L-hypoglycin	164.069	141.079	164	3.96188	-2.25613	-8.94206
histidinol	164.08	141.09	164	3.96188	-2.25613	-8.94206
7,8-dihydropteroate	315.311	314.303	315.4	3.95216	2.60498	8.90658
octylglucoside	315.362	292.372	315.4	3.95216	2.60498	8.90658
,17beta;5-alpha;-androstan-3beta;-diol	315.451	292.461	315.4	3.95216	2.60498	8.90658
Byakangelicin	335.113	334.105	335.2	3.94486	1.06178	8.88004
strychnine	335.176	334.168	335.2	3.94486	1.06178	8.88004
Laestisaric acid	335.199	296.235	335.2	3.94486	1.06178	8.88004
vernolic acid	335.199	296.235	335.2	3.94486	1.06178	8.88004
prostaglandin A	335.222	334.214	335.2	3.94486	1.06178	8.88004
prostaglandin B	335.222	334.214	335.2	3.94486	1.06178	8.88004
prostaglandin C	335.222	334.214	335.2	3.94486	1.06178	8.88004
prostaglandin J	335.222	334.214	335.2	3.94486	1.06178	8.88004
prostaglandin J2	335.222	334.214	335.2	3.94486	1.06178	8.88004
arachidic acid	335.293	312.303	335.2	3.94486	1.06178	8.88004
icosanoic acid	335.293	312.303	335.2	3.94486	1.06178	8.88004
N,N-dimethylaniline	160.146	121.182	160.2	3.94355	-2.41823	-8.87527
1-methylnicotinamide	160.151	137.161	160.2	3.94355	-2.41823	-8.87527
nn-dimethylaniline-n-oxide	160.171	137.181	160.2	3.94355	-2.41823	-8.87527
phenylethanolamine	160.171	137.181	160.2	3.94355	-2.41823	-8.87527
tyramine	160.171	137.181	160.2	3.94355	-2.41823	-8.87527
3-dehydrocarnitine	160.193	159.185	160.2	3.94355	-2.41823	-8.87527
5-acetamidovalerate	160.193	159.185	160.2	3.94355	-2.41823	-8.87527
aminopropylcadaverine	160.282	159.274	160.2	3.94355	-2.41823	-8.87527
butyrate	89.1138	88.106	89.2	3.93654	-1.58499	-8.84985
morphine	324.1	285.137	324.2	3.89751	1.33314	8.70946
scopolamine	324.158	301.168	324.2	3.89751	1.33314	8.70946
-D-galactosamine;N-acetyl-alpha	324.179	301.189	324.2	3.89751	1.33314	8.70946
N-acetyl-D-mannosamine-6-phosphate	324.179	301.189	324.2	3.89751	1.33314	8.70946
N-acetyl-glucosamine-1-phosphate	324.179	301.189	324.2	3.89751	1.33314	8.70946
CMP	324.207	323.199	324.2	3.89751	1.33314	8.70946
sphinganine	324.288	301.298	324.2	3.89751	1.33314	8.70946
1-octanal	129.222	128.214	129.2	3.88025	-1.53879	-8.64801
O-phospho-4-hydroxy-L-threonine	253.983	215.019	254	3.88013	1.22379	8.64758
phospho-hydroxy-threonine	253.983	215.019	254	3.88013	1.22379	8.64758
Kinetin	254.044	215.081	254	3.88013	1.22379	8.64758
AMP	386.027	347.063	386	3.85975	-2.54019	-8.57548
dimethylarsinous	144.988	121.998	145	3.82631	1.35686	8.45834
nicotinate	145.014	122.024	145	3.82631	1.35686	8.45834
benzoic acid	145.026	122.037	145	3.82631	1.35686	8.45834
nicotinamide	145.038	122.048	145	3.82631	1.35686	8.45834
D-glycerate	145.042	106.078	145	3.82631	1.35686	8.45834
erythritol	145.048	122.058	145	3.82631	1.35686	8.45834
guaiacol	163.103	124.139	163.2	3.81561	-0.947483	-8.42114
D-4-hydroxy-2-keto-glutarate	163.107	162.099	163.2	3.81561	-0.947483	-8.42114
carnitine	163.121	162.113	163.2	3.81561	-0.947483	-8.42114
anabasine	163.124	162.116	163.2	3.81561	-0.947483	-8.42114
nicotine	163.124	162.116	163.2	3.81561	-0.947483	-8.42114
norcotinine	163.199	162.191	163.2	3.81561	-0.947483	-8.42114
1,2-dihydroxy-3-keto-5-methylthiopentene	163.211	162.203	163.2	3.81561	-0.947483	-8.42114
4-aminobutyrate	126.111	103.121	126.2	3.80057	-1.96132	-8.3691
dimethylglycine	126.111	103.121	126.2	3.80057	-1.96132	-8.3691
-methylhistamine;Ntau	126.181	125.173	126.2	3.80057	-1.96132	-8.3691
codeine	300.16	299.152	300.2	3.7777	0.864982	8.29052
D-4'-phosphopantothenate	300.225	299.217	300.2	3.7777	0.864982	8.29052
amino-parathion	300.239	261.275	300.2	3.7777	0.864982	8.29052
queuine	300.272	277.282	300.2	3.7777	0.864982	8.29052
Osthol	245.118	244.11	245.2	3.7586	1.32346	8.22537
beta;-L-fucose	245.146	244.138	245.2	3.7586	1.32346	8.22537
Falcarinol	245.19	244.183	245.2	3.7586	1.32346	8.22537
N1-acetylspermine	245.234	244.226	245.2	3.7586	1.32346	8.22537
lipoate	245.281	206.317	245.2	3.7586	1.32346	8.22537
4-(3-pyridyl)-3-butenoate	202.14	163.176	202.2	3.7537	1.76592	8.20875
4-oxo-4-(3-pyridyl)-butanoate	202.165	179.175	202.2	3.7537	1.76592	8.20875
creatine-phosphate	212.122	211.114	212.2	3.74428	-1.43962	-8.17681
mescaline	212.129	211.121	212.2	3.74428	-1.43962	-8.17681
Mescaline	212.129	211.121	212.2	3.74428	-1.43962	-8.17681
S-prenyl-L-cysteine	212.262	189.272	212.2	3.74428	-1.43962	-8.17681
Putrescine	89.1079	88.1	89.2	3.72456	-1.82039	-8.11035
N-acetyl-L-glutamate-5-semialdehydeM	212.032	173.069	212	3.68837	0.885721	7.98958
N-acetyl-L-glutamate	212.054	189.064	212	3.68837	0.885721	7.98958
indospicine	212.08	173.116	212	3.68837	0.885721	7.98958
L-indospicine	212.08	173.116	212	3.68837	0.885721	7.98958
nitrite	84.9566	45.9929	85	3.65296	1.73832	7.87289
formate	84.9692	46.0055	85	3.65296	1.73832	7.87289
formic acid	84.9692	46.0055	85	3.65296	1.73832	7.87289
nitrate	84.9776	61.9878	85	3.65296	1.73832	7.87289
ethanol	85.0056	46.0419	85	3.65296	1.73832	7.87289
carbonic acid	85.0148	62.025	85	3.65296	1.73832	7.87289
ethylene glycol	85.0266	62.0368	85	3.65296	1.73832	7.87289
citric acid	230.991	192.027	231	3.6371	1.18734	7.8211
Isocitirc acid	230.991	192.027	231	3.6371	1.18734	7.8211
isocitrate	230.991	192.027	231	3.6371	1.18734	7.8211
isocitric acid	230.991	192.027	231	3.6371	1.18734	7.8211
scopoletin	231.006	192.042	231	3.6371	1.18734	7.8211
Fraxetin	231.027	208.037	231	3.6371	1.18734	7.8211
ribose-5-phosphate	231.027	230.019	231	3.6371	1.18734	7.8211
ribulose-5-phosphate	231.027	230.019	231	3.6371	1.18734	7.8211
xylose-1-phosphate	231.027	230.019	231	3.6371	1.18734	7.8211
Xylose-5-phosphate	231.027	230.019	231	3.6371	1.18734	7.8211
xylulose-5-phosphate	231.027	230.019	231	3.6371	1.18734	7.8211
ribose-1-phosphate	231.027	230.019	231	3.6371	1.18734	7.8211
quinate	231.027	192.063	231	3.6371	1.18734	7.8211
quinic acid	231.027	192.063	231	3.6371	1.18734	7.8211
6-Methoxymellein	231.063	208.074	231	3.6371	1.18734	7.8211
sinapaldehyde	231.063	208.074	231	3.6371	1.18734	7.8211
kynurenine	231.075	208.085	231	3.6371	1.18734	7.8211
chalcone	231.079	208.089	231	3.6371	1.18734	7.8211
citrate	231.089	192.125	231	3.6371	1.18734	7.8211
D-isocitrate	231.089	192.125	231	3.6371	1.18734	7.8211
Elemicin	231.1	208.11	231	3.6371	1.18734	7.8211
N-acetylmuramic acid	316.101	293.111	316.2	3.6176	1.26911	7.75781
queuine	316.246	277.282	316.2	3.6176	1.26911	7.75781
trimethyl	116.128	77.164	116.2	3.58741	-1.31739	-7.66069
5-enolpyruvate-shikimate-3-phosphate	346.007	323.017	346	3.57228	-2.42284	-7.6124
dCMP	346.021	307.057	346	3.57228	-2.42284	-7.6124
glutathione	346.048	307.084	346	3.57228	-2.42284	-7.6124
2',3'-cyclic GMP	346.055	345.047	346	3.57228	-2.42284	-7.6124
2-3 cyclic GMP	346.055	345.047	346	3.57228	-2.42284	-7.6124
3',5'-Cyclic GMP	346.055	345.047	346	3.57228	-2.42284	-7.6124
3',5'-cyclic GMP	346.055	345.047	346	3.57228	-2.42284	-7.6124
3-5 cyclic dGMP	346.055	345.047	346	3.57228	-2.42284	-7.6124
thiamin monophosphate	346.087	345.079	346	3.57228	-2.42284	-7.6124
4-(3-pyridyl)-butanoate	204.155	165.191	204.2	3.52854	-1.45957	-7.47421
L-phenylalanine	204.155	165.191	204.2	3.52854	-1.45957	-7.47421
4-hydroxy-4-(3-pyridyl)-butanoate	204.181	181.191	204.2	3.52854	-1.45957	-7.47421
L-tyrosine	204.181	181.191	204.2	3.52854	-1.45957	-7.47421
(-)O-acetylcarnitine	204.246	203.238	204.2	3.52854	-1.45957	-7.47421
neolinustatin	446.164	423.174	446.2	3.52239	1.29745	7.45494
tetrahydrofolic acid	446.179	445.171	446.2	3.52239	1.29745	7.45494
cammaconine	446.231	407.267	446.2	3.52239	1.29745	7.45494
Norerythrostachaldine	446.231	407.267	446.2	3.52239	1.29745	7.45494
Cassaidine	446.267	407.304	446.2	3.52239	1.29745	7.45494
Visnadin	411.142	388.152	411.2	3.51696	0.667708	7.43799
12a-Hydroxyrotenone	411.144	410.137	411.2	3.51696	0.667708	7.43799
Sumatrol	411.144	410.137	411.2	3.51696	0.667708	7.43799
Toxicarol	411.144	410.137	411.2	3.51696	0.667708	7.43799
biocytin	411.147	372.183	411.2	3.51696	0.667708	7.43799
Tuberonic acid glucoside	411.163	388.173	411.2	3.51696	0.667708	7.43799
1-Isomangostin	411.181	410.173	411.2	3.51696	0.667708	7.43799
Mangostin	411.181	410.173	411.2	3.51696	0.667708	7.43799
Vimione D	411.217	410.209	411.2	3.51696	0.667708	7.43799
Coleonol	411.238	410.231	411.2	3.51696	0.667708	7.43799
Decuroside III	411.253	410.246	411.2	3.51696	0.667708	7.43799
Heterodendrin	284.111	261.121	284.2	3.50737	1.56736	7.40808
Lotaustralin	284.111	261.121	284.2	3.50737	1.56736	7.40808
amino-parathion	284.265	261.275	284.2	3.50737	1.56736	7.40808
oxalacetic acid	170.97	132.006	171	3.50549	1.67317	7.40222
DHAP	171.006	169.998	171	3.50549	1.67317	7.40222
dihydroxy acetone phosphate	171.006	169.998	171	3.50549	1.67317	7.40222
glyceraldehyde-3-phosphate	171.006	169.998	171	3.50549	1.67317	7.40222
glycerone phosphate	171.006	169.998	171	3.50549	1.67317	7.40222
(R)-3-hydroxy-3-methyl-2-oxobutanoateM	171.006	132.042	171	3.50549	1.67317	7.40222
3-hydroxy-3-methyl-2-oxobutanoate	171.006	132.042	171	3.50549	1.67317	7.40222
glutaric acid	171.006	132.042	171	3.50549	1.67317	7.40222
2-acetolactate	171.006	132.042	171	3.50549	1.67317	7.40222
glutarate	171.006	132.042	171	3.50549	1.67317	7.40222
asparagine	171.017	132.054	171	3.50549	1.67317	7.40222
L-aspaargine	171.017	132.054	171	3.50549	1.67317	7.40222
2-methylmalic acid	171.027	148.037	171	3.50549	1.67317	7.40222
arabinono-1,4-lactone	171.027	148.037	171	3.50549	1.67317	7.40222
citramalic acid	171.027	148.037	171	3.50549	1.67317	7.40222
ribonic acid	171.027	148.037	171	3.50549	1.67317	7.40222
gallic acid	171.029	170.022	171	3.50549	1.67317	7.40222
trihydroxybenzoic acid	171.029	170.022	171	3.50549	1.67317	7.40222
oxaloacetate	171.037	132.073	171	3.50549	1.67317	7.40222
cinnamic acid	171.042	148.052	171	3.50549	1.67317	7.40222
Cinnamic acid	171.042	148.052	171	3.50549	1.67317	7.40222
coumaraldehyde	171.042	148.052	171	3.50549	1.67317	7.40222
trans-cinnamate	171.042	148.052	171	3.50549	1.67317	7.40222
ornithine	171.054	132.09	171	3.50549	1.67317	7.40222
L-ornithine	171.054	132.09	171	3.50549	1.67317	7.40222
(R)-pantoate	171.063	148.074	171	3.50549	1.67317	7.40222
Mevalonic acid	171.063	148.074	171	3.50549	1.67317	7.40222
(R)-mevalonate	171.063	148.074	171	3.50549	1.67317	7.40222
abequose	171.063	148.074	171	3.50549	1.67317	7.40222
D-glyceraldehyde-3-phosphate	171.066	170.058	171	3.50549	1.67317	7.40222
3-ureidopropionate	171.083	132.119	171	3.50549	1.67317	7.40222
L-asparagine	171.083	132.119	171	3.50549	1.67317	7.40222
N-carbamoylsarcosine	171.083	132.119	171	3.50549	1.67317	7.40222
pteridine-ring	171.088	132.124	171	3.50549	1.67317	7.40222
nornicotine	171.09	148.1	171	3.50549	1.67317	7.40222
fumaric acid	154.975	116.011	155	3.46174	1.8313	7.2672
succinate	154.975	116.011	155	3.46174	1.8313	7.2672
oxalacetic acid	154.996	132.006	155	3.46174	1.8313	7.2672
(R)-2-oxoisovalerate	155.011	116.047	155	3.46174	1.8313	7.2672
2-oxovaleric acid	155.011	116.047	155	3.46174	1.8313	7.2672
3-methyl-2-oxobutanoate	155.011	116.047	155	3.46174	1.8313	7.2672
(R)-3-hydroxy-3-methyl-2-oxobutanoateM	155.032	132.042	155	3.46174	1.8313	7.2672
3-hydroxy-3-methyl-2-oxobutanoate	155.032	132.042	155	3.46174	1.8313	7.2672
glutaric acid	155.032	132.042	155	3.46174	1.8313	7.2672
2-acetolactate	155.032	132.042	155	3.46174	1.8313	7.2672
glutarate	155.032	132.042	155	3.46174	1.8313	7.2672
dihydroxybenzoic acid	155.034	154.027	155	3.46174	1.8313	7.2672
gentisic acid	155.034	154.027	155	3.46174	1.8313	7.2672
fumarate	155.037	116.073	155	3.46174	1.8313	7.2672
asparagine	155.043	132.054	155	3.46174	1.8313	7.2672
L-aspaargine	155.043	132.054	155	3.46174	1.8313	7.2672
caproic acid	155.047	116.084	155	3.46174	1.8313	7.2672
hexanoic acid	155.047	116.084	155	3.46174	1.8313	7.2672
Lilac aldehyde	155.047	116.084	155	3.46174	1.8313	7.2672
oxaloacetate	155.063	132.073	155	3.46174	1.8313	7.2672
propionyl-P	155.067	154.059	155	3.46174	1.8313	7.2672
ornithine	155.08	132.09	155	3.46174	1.8313	7.2672
L-ornithine	155.08	132.09	155	3.46174	1.8313	7.2672
2-keto-isovalerate	155.08	116.116	155	3.46174	1.8313	7.2672
glycine	76.0399	75.032	76	3.45914	-2.10655	-7.25924
Glycine	76.0399	75.032	76	3.45914	-2.10655	-7.25924
glycine	76.0399	75.032	76	3.45914	-2.10655	-7.25924
aminopropanol	76.0762	75.0684	76	3.45914	-2.10655	-7.25924
Lenthionine	188.899	187.892	188.8	3.45887	1.99791	7.25842
Clusianose	367.122	344.132	367.2	3.4457	0.730608	7.21819
maltitol	367.122	344.132	367.2	3.4457	0.730608	7.21819
melibiitol	367.122	344.132	367.2	3.4457	0.730608	7.21819
docosahexaenoic acid	367.204	328.24	367.2	3.4457	0.730608	7.21819
phosphoribosyl-formamido-carboxamide	367.232	366.224	367.2	3.4457	0.730608	7.21819
x-pyrophosphate-group	180.909	141.945	181	3.43777	0.728214	7.19409
(S)-dihydroorotate	181.023	158.033	181	3.43777	0.728214	7.19409
Tiglyl tiglate	181.026	158.037	181	3.43777	0.728214	7.19409
allantoin	181.034	158.044	181	3.43777	0.728214	7.19409
2-isopropylmaleate	181.048	158.058	181	3.43777	0.728214	7.19409
3-(4-hydroxyphenyl)pyruvate	181.05	180.042	181	3.43777	0.728214	7.19409
caffeate	181.05	180.042	181	3.43777	0.728214	7.19409
caffeic acid	181.05	180.042	181	3.43777	0.728214	7.19409
alpha-D-glucose	181.071	180.063	181	3.43777	0.728214	7.19409
alpha-D-mannose	181.071	180.063	181	3.43777	0.728214	7.19409
beta-D-glucose	181.071	180.063	181	3.43777	0.728214	7.19409
fructose	181.071	180.063	181	3.43777	0.728214	7.19409
galactose	181.071	180.063	181	3.43777	0.728214	7.19409
glucose	181.071	180.063	181	3.43777	0.728214	7.19409
Hammamelose	181.071	180.063	181	3.43777	0.728214	7.19409
mannose	181.071	180.063	181	3.43777	0.728214	7.19409
myo-insitol	181.071	180.063	181	3.43777	0.728214	7.19409
sorbose	181.071	180.063	181	3.43777	0.728214	7.19409
alpha;-D-glucose	181.071	180.063	181	3.43777	0.728214	7.19409
D-myo-inositol	181.071	180.063	181	3.43777	0.728214	7.19409
myo-inositol	181.071	180.063	181	3.43777	0.728214	7.19409
coniferyl alcohol	181.087	180.079	181	3.43777	0.728214	7.19409
hypotaurine	148.107	109.143	148.2	3.43249	-1.15903	-7.17807
-methylhistamine;Ntau	148.163	125.173	148.2	3.43249	-1.15903	-7.17807
creatinine	114.127	113.119	114.2	3.42433	-0.951297	-7.15336
hydroxybupropion	294.708	255.744	294.8	3.42348	3.17425	7.15077
Co2+	97.8937	58.93	97.8	3.39731	-1.69666	-7.07203
Methyl allyl disulfide	158.97	120.007	159	3.37897	1.5147	7.01728
3-(methylthio)propionic acid	158.988	120.025	159	3.37897	1.5147	7.01728
erythrose and isomers	159.006	120.042	159	3.37897	1.5147	7.01728
Purine	159.007	120.044	159	3.37897	1.5147	7.01728
hypoxanthine	159.028	136.038	159	3.37897	1.5147	7.01728
(S)-dihydroorotate	159.041	158.033	159	3.37897	1.5147	7.01728
phenylacetic acid	159.042	136.052	159	3.37897	1.5147	7.01728
Tiglyl tiglate	159.045	158.037	159	3.37897	1.5147	7.01728
allantoin	159.052	158.044	159	3.37897	1.5147	7.01728
2-isopropylmaleate	159.066	158.058	159	3.37897	1.5147	7.01728
purine	159.077	120.113	159	3.37897	1.5147	7.01728
purine-ring	159.077	120.113	159	3.37897	1.5147	7.01728
3-mercaptopyruvate	159.087	120.123	159	3.37897	1.5147	7.01728
3-hydroxyquinine	379.385	340.421	379.4	3.37501	1.86316	7.0055
arsenite	148.933	125.943	149	3.3671	0.939183	6.98201
dimethyl trisulfide	148.953	125.963	149	3.3671	0.939183	6.98201
thymine	149.033	126.043	149	3.3671	0.939183	6.98201
2-methylmalic acid	149.045	148.037	149	3.3671	0.939183	6.98201
arabinono-1,4-lactone	149.045	148.037	149	3.3671	0.939183	6.98201
citramalic acid	149.045	148.037	149	3.3671	0.939183	6.98201
ribonic acid	149.045	148.037	149	3.3671	0.939183	6.98201
cinnamic acid	149.06	148.052	149	3.3671	0.939183	6.98201
Cinnamic acid	149.06	148.052	149	3.3671	0.939183	6.98201
coumaraldehyde	149.06	148.052	149	3.3671	0.939183	6.98201
trans-cinnamate	149.06	148.052	149	3.3671	0.939183	6.98201
catechol	149.076	110.112	149	3.3671	0.939183	6.98201
(R)-pantoate	149.081	148.074	149	3.3671	0.939183	6.98201
Mevalonic acid	149.081	148.074	149	3.3671	0.939183	6.98201
(R)-mevalonate	149.081	148.074	149	3.3671	0.939183	6.98201
abequose	149.081	148.074	149	3.3671	0.939183	6.98201
4,4-dimethyl-14alpha;-cholesta-8,24-dien-3beta;-formyl-5alpha;-ol	441.716	440.708	441.8	3.35431	2.19686	6.94417
5-aminoimidazole	318.178	295.188	318.2	3.34123	1.66745	6.90566
dimethylarsinate	175.954	136.99	176	3.3258	1.63889	6.86044
4-aminobenzoate	176.011	137.048	176	3.3258	1.63889	6.86044
anthranilate	176.011	137.048	176	3.3258	1.63889	6.86044
3-hydroxyanthranilate	176.032	153.043	176	3.3258	1.63889	6.86044
tyramine	176.048	137.084	176	3.3258	1.63889	6.86044
Tyramine	176.048	137.084	176	3.3258	1.63889	6.86044
dopamine and octopamine	176.069	153.079	176	3.3258	1.63889	6.86044
octopamine	176.069	153.079	176	3.3258	1.63889	6.86044
dopamine	176.069	153.079	176	3.3258	1.63889	6.86044
Gentianin	176.071	175.063	176	3.3258	1.63889	6.86044
Indolacetic acid	176.071	175.063	176	3.3258	1.63889	6.86044
indole-3-acetic acid	176.071	175.063	176	3.3258	1.63889	6.86044
gentianine	176.071	175.063	176	3.3258	1.63889	6.86044
phenyllactic acid	205.027	166.063	205	3.28407	3.03566	6.73934
oxaloglutarate	205.035	204.027	205	3.28407	3.03566	6.73934
1-pheynl-5-heptene-1,3-diyne	205.042	166.078	205	3.28407	3.03566	6.73934
dimethoxybenzoic acid	205.048	182.058	205	3.28407	3.03566	6.73934
Dulcitol	205.069	182.079	205	3.28407	3.03566	6.73934
glucitol	205.069	182.079	205	3.28407	3.03566	6.73934
mannitol	205.069	182.079	205	3.28407	3.03566	6.73934
sorbitol	205.069	182.079	205	3.28407	3.03566	6.73934
L-Lathyrine	205.07	182.08	205	3.28407	3.03566	6.73934
tryptophan	205.098	204.09	205	3.28407	3.03566	6.73934
L-tryptophan	205.098	204.09	205	3.28407	3.03566	6.73934
phosphate	95.9788	94.971	96	3.27165	-1.39582	-6.70361
3-aminopropanal	96.0425	73.0528	96	3.27165	-1.39582	-6.70361
4-hydroxypyridine	96.0449	95.0371	96	3.27165	-1.39582	-6.70361
3-aminopropionaldehyde	96.0838	73.094	96	3.27165	-1.39582	-6.70361
aminoacetone	96.0838	73.094	96	3.27165	-1.39582	-6.70361
Tuliposide A	278.1	277.092	278.2	3.25608	1.39987	6.65907
6-lactoyl-5,6,7,8-tetrahydropterin	278.197	239.233	278.2	3.25608	1.39987	6.65907
dihydrobiopterin	278.197	239.233	278.2	3.25608	1.39987	6.65907
queuine	278.29	277.282	278.2	3.25608	1.39987	6.65907
catechol	111.12	110.112	111.2	3.24348	-1.55931	-6.62318
putrescine	111.142	88.152	111.2	3.24348	-1.55931	-6.62318
2',3'-cyclic UMP	307.033	306.025	307	3.18139	-2.10009	-6.44856
2-3 cyclic UMP	307.033	306.025	307	3.18139	-2.10009	-6.44856
inosine	307.045	268.081	307	3.18139	-2.10009	-6.44856
Acacetin	307.058	284.068	307	3.18139	-2.10009	-6.44856
xanthosine	307.065	284.076	307	3.18139	-2.10009	-6.44856
psilocybin	307.082	284.093	307	3.18139	-2.10009	-6.44856
mevalonate-5P	229.146	228.138	229.2	3.18124	-1.75384	-6.44814
L,L-diaminopimelate	229.163	190.199	229.2	3.18124	-1.75384	-6.44814
meso-diaminopimelate	229.163	190.199	229.2	3.18124	-1.75384	-6.44814
myristic acid	229.217	228.209	229.2	3.18124	-1.75384	-6.44814
dTDP	425.013	402.023	425	3.16857	-2.67819	-6.41297
cadaverine	103.124	102.116	103.2	3.15264	-1.00118	-6.36893
dihydrolipoamide	230.338	207.348	230.4	3.14669	1.28162	6.35257
Lenthionine	210.881	187.892	210.8	3.14452	2.51363	6.34658
Lenthionine	226.855	187.892	226.8	3.14277	2.36738	6.34178
D-glucosamine-6-phosphate	282.142	259.152	282.2	3.13294	0.889326	6.31482
N-sulfo-D-glucosamine	282.221	259.231	282.2	3.13294	0.889326	6.31482
6-phosphogluconate	277.033	276.025	277	3.12686	-1.99364	-6.2982
2-oxo-3-hydroxy-4-phosphobutanoate	214.996	213.988	215	3.123	3.2385	6.28767
3-hydroxy-4-phospho-hydroxy-?-ketobutyrate	214.996	213.988	215	3.123	3.2385	6.28767
ascorbic acid	214.996	176.032	215	3.123	3.2385	6.28767
L-alpha-amino-B-oxalylaminopropionic acid	215.007	176.043	215	3.123	3.2385	6.28767
N-carbamoyl-L-aspartate	215.007	176.043	215	3.123	3.2385	6.28767
N-Carbamoyl-L-aspartate	215.007	176.043	215	3.123	3.2385	6.28767
Heriarin	215.011	176.047	215	3.123	3.2385	6.28767
citric acid	215.017	192.027	215	3.123	3.2385	6.28767
Isocitirc acid	215.017	192.027	215	3.123	3.2385	6.28767
isocitrate	215.017	192.027	215	3.123	3.2385	6.28767
isocitric acid	215.017	192.027	215	3.123	3.2385	6.28767
allantoate	215.018	176.055	215	3.123	3.2385	6.28767
scopoletin	215.032	192.042	215	3.123	3.2385	6.28767
2-deoxy-D-ribose-5-phosphate	215.032	214.024	215	3.123	3.2385	6.28767
deoxy-ribose-1-phosphate	215.032	214.024	215	3.123	3.2385	6.28767
deoxyxylulose-5-phosphate	215.032	214.024	215	3.123	3.2385	6.28767
2-isopropylmalate	215.032	176.069	215	3.123	3.2385	6.28767
3-isopropylmalate	215.032	176.069	215	3.123	3.2385	6.28767
Lachnophyllum ester	215.047	176.084	215	3.123	3.2385	6.28767
quinate	215.053	192.063	215	3.123	3.2385	6.28767
quinic acid	215.053	192.063	215	3.123	3.2385	6.28767
L-canavanine	215.055	176.091	215	3.123	3.2385	6.28767
canavanine	215.055	176.091	215	3.123	3.2385	6.28767
cotinine	215.059	176.095	215	3.123	3.2385	6.28767
serotonin	215.059	176.095	215	3.123	3.2385	6.28767
Mycosinol	215.071	214.063	215	3.123	3.2385	6.28767
L-ascorbate	215.09	176.126	215	3.123	3.2385	6.28767
N-carbamoyl-L-aspartate	215.093	176.129	215	3.123	3.2385	6.28767
4-(2-aminophenyl)-2,4-dioxobutanoate	246.149	207.185	246.2	3.12078	1.21617	6.28162
2-amino-3-oxobutanoate	118.112	117.104	118.2	3.11908	-1.07636	-6.27697
L-aspartate-semialdehyde	118.112	117.104	118.2	3.11908	-1.07636	-6.27697
guanidinoacetate	118.115	117.107	118.2	3.11908	-1.07636	-6.27697
5-aminopentanoate	118.155	117.147	118.2	3.11908	-1.07636	-6.27697
estradiol-17beta	273.394	272.386	273.4	3.11171	2.51077	6.25691
2',3'-cyclic AMP	368.016	329.053	368	3.10658	-2.54666	-6.24297
3-5 cyclic dGMP	368.037	345.047	368	3.10636	-2.53172	-6.24239
glycerol	131.011	92.0473	131	3.09272	1.26242	6.20544
itaconate	131.034	130.027	131	3.09272	1.26242	6.20544
2-oxoisocaproic acid	131.071	130.063	131	3.09272	1.26242	6.20544
1,2-benzoquinone	131.086	108.096	131	3.09272	1.26242	6.20544
methylarsonate	160.944	137.954	161	3.09	1.60245	6.1981
molybdate	160.946	159.938	161	3.09	1.60245	6.1981
dimethylarsinous	160.962	121.998	161	3.09	1.60245	6.1981
nicotinate	160.988	122.024	161	3.09	1.60245	6.1981
benzoic acid	161	122.037	161	3.09	1.60245	6.1981
nicotinamide	161.012	122.048	161	3.09	1.60245	6.1981
hydroxybenzoic acid	161.022	138.032	161	3.09	1.60245	6.1981
salicylic acid	161.022	138.032	161	3.09	1.60245	6.1981
erythritol	161.022	122.058	161	3.09	1.60245	6.1981
2-oxoadipate	161.045	160.037	161	3.09	1.60245	6.1981
Tricholomic acid	161.056	160.048	161	3.09	1.60245	6.1981
pimelic acid	161.081	160.074	161	3.09	1.60245	6.1981
tropolone	161.087	122.123	161	3.09	1.60245	6.1981
homoglutamine	161.093	160.085	161	3.09	1.60245	6.1981
Nona-2,6-dienal	161.094	138.105	161	3.09	1.60245	6.1981
2-3 cyclic AMP	368.016	329.053	368	3.07314	-2.59418	-6.15272
phosphoenol pyruvic acid	206.946	167.982	207	3.06905	2.36099	6.14178
phosphoenolpyruvate	206.946	167.982	207	3.06905	2.36099	6.14178
3-phosphonooxypyruvate	206.967	183.977	207	3.06905	2.36099	6.14178
uric acid	206.992	168.028	207	3.06905	2.36099	6.14178
homogentisate	207.006	168.042	207	3.06905	2.36099	6.14178
3-phospho-hydroxypyruvate	207.032	184.042	207	3.06905	2.36099	6.14178
2-hydroxybutane-1,2,4-tricarboxylate	207.05	206.043	207	3.06905	2.36099	6.14178
homoisocitrate	207.05	206.043	207	3.06905	2.36099	6.14178
lipoic acid	207.051	206.043	207	3.06905	2.36099	6.14178
pyridoxamine	207.054	168.09	207	3.06905	2.36099	6.14178
choline phosphate	207.064	184.074	207	3.06905	2.36099	6.14178
Scoparone	207.066	206.058	207	3.06905	2.36099	6.14178
(Z)-3,5-hexadienyl butyrate	207.079	168.115	207	3.06905	2.36099	6.14178
2-3 cyclic GMP	368.037	345.047	368	3.0672	-2.59893	-6.13682
3-5 cyclic dAMP	368.016	329.053	368	3.06596	-2.48235	-6.13348
phosphoenol pyruvic acid	190.972	167.982	191	3.05011	1.36997	6.09117
phosphoenolpyruvate	190.972	167.982	191	3.05011	1.36997	6.09117
alloxanthin	190.997	152.033	191	3.05011	1.36997	6.09117
alloxanthine	190.997	152.033	191	3.05011	1.36997	6.09117
xanthine	190.997	152.033	191	3.05011	1.36997	6.09117
uric acid	191.018	168.028	191	3.05011	1.36997	6.09117
oxalosuccinate	191.019	190.011	191	3.05011	1.36997	6.09117
homogentisate	191.032	168.042	191	3.05011	1.36997	6.09117
d-arabitol	191.032	152.069	191	3.05011	1.36997	6.09117
ribitol	191.032	152.069	191	3.05011	1.36997	6.09117
xylitol	191.032	152.069	191	3.05011	1.36997	6.09117
3-dehydroquinate	191.056	190.048	191	3.05011	1.36997	6.09117
l-alpha-amino-y-oxalyaminobutyric acid	191.067	190.059	191	3.05011	1.36997	6.09117
pyridoxamine	191.08	168.09	191	3.05011	1.36997	6.09117
3-sulfinyl-pyruvate	191.086	152.122	191	3.05011	1.36997	6.09117
3',5'-cyclic GMP	368.037	345.047	368	3.04937	-2.61158	-6.08921
pyridoxine-5'-phosphate	288.004	249.04	288	3.045	1.14499	6.07757
Aurantinidin	288.063	287.056	288	3.045	1.14499	6.07757
Aureusidin	288.063	287.056	288	3.045	1.14499	6.07757
cyanidin	288.063	287.056	288	3.045	1.14499	6.07757
indole-3-glycerol-phosphate	288.064	287.056	288	3.045	1.14499	6.07757
indoleglycerol phosphate	288.064	287.056	288	3.045	1.14499	6.07757
Capensinidin	346.105	345.097	346.2	3.02455	1.73356	6.02339
CMP	346.189	323.199	346.2	3.02455	1.73356	6.02339
cyclic-GMP	346.216	345.208	346.2	3.02455	1.73356	6.02339
dimethylarsinous	123.006	121.998	123	3.01471	1.30338	5.99745
nicotinate	123.032	122.024	123	3.01471	1.30338	5.99745
benzoic acid	123.045	122.037	123	3.01471	1.30338	5.99745
Gyromitrin	123.053	100.064	123	3.01471	1.30338	5.99745
nicotinamide	123.056	122.048	123	3.01471	1.30338	5.99745
erythritol	123.066	122.058	123	3.01471	1.30338	5.99745
Leaf alcohol	123.079	100.089	123	3.01471	1.30338	5.99745
3-methyl-2-butenal	123.082	84.118	123	3.01471	1.30338	5.99745
ethylene	51.0211	28.0313	51	3.01182	-2.36285	-5.98984
methylarsonate	138.962	137.954	139	3.00124	1.08927	5.96205
fumaric acid	139.001	116.011	139	3.00124	1.08927	5.96205
succinate	139.001	116.011	139	3.00124	1.08927	5.96205
Gyromitrin	139.027	100.064	139	3.00124	1.08927	5.96205
(R)-2-oxoisovalerate	139.037	116.047	139	3.00124	1.08927	5.96205
2-oxovaleric acid	139.037	116.047	139	3.00124	1.08927	5.96205
3-methyl-2-oxobutanoate	139.037	116.047	139	3.00124	1.08927	5.96205
hydroxybenzoic acid	139.04	138.032	139	3.00124	1.08927	5.96205
salicylic acid	139.04	138.032	139	3.00124	1.08927	5.96205
Leaf alcohol	139.053	100.089	139	3.00124	1.08927	5.96205
fumarate	139.063	116.073	139	3.00124	1.08927	5.96205
caproic acid	139.073	116.084	139	3.00124	1.08927	5.96205
hexanoic acid	139.073	116.084	139	3.00124	1.08927	5.96205
Lilac aldehyde	139.073	116.084	139	3.00124	1.08927	5.96205
8-hydroxypurine	159.103	136.113	159.2	3.00069	-0.6555	-5.96063
dihydroorotate	159.121	158.113	159.2	3.00069	-0.6555	-5.96063
S-allantoin	159.124	158.116	159.2	3.00069	-0.6555	-5.96063
5,6,7,8-tetrahydropteridine	159.146	136.156	159.2	3.00069	-0.6555	-5.96063
isopropylmaleate	159.162	158.154	159.2	3.00069	-0.6555	-5.96063
palmitate	257.436	256.428	257.4	2.98886	1.17592	5.92968
D-glucosamine-6-phosphate	298.116	259.152	298.2	2.9874	1.16219	5.92587
thiamin	298.128	297.12	298.2	2.9874	1.16219	5.92587
physostigmine	298.153	275.163	298.2	2.9874	1.16219	5.92587
N-sulfo-D-glucosamine	298.195	259.231	298.2	2.9874	1.16219	5.92587
O-ureidohomoserine	216.124	177.16	216.2	2.98187	1.34342	5.91147
5,6-dihydroxyindole-2-carboxylate	216.149	193.159	216.2	2.98187	1.34342	5.91147
L-dopachrome	216.149	193.159	216.2	2.98187	1.34342	5.91147
N-formyl-L-methionine	216.182	177.218	216.2	2.98187	1.34342	5.91147
kinetin	216.222	215.214	216.2	2.98187	1.34342	5.91147
nicotine	216.233	177.269	216.2	2.98187	1.34342	5.91147
selenophosphate	183.946	160.956	184	2.97941	2.04426	5.90506
2-aminoadipic acid	184.059	161.069	184	2.97941	2.04426	5.90506
O-acetyl-L-homoserine	184.059	161.069	184	2.97941	2.04426	5.90506
2-keto-glutaramate	184.079	145.115	184	2.97941	2.04426	5.90506
normetanephrine	184.097	183.089	184	2.97941	2.04426	5.90506
acetic acid	61.029	60.0211	61	2.95814	-1.5284	-5.84991
glycolaldehyde	61.029	60.0211	61	2.95814	-1.5284	-5.84991
urea	61.0628	60.055	61	2.95814	-1.5284	-5.84991
nordihydroguaiaretate	303.377	302.369	303.4	2.95486	3.13509	5.84145
p-aminobezoic acid	158.022	135.032	158	2.95082	0.715871	5.83102
allothreonine	158.022	119.058	158	2.95082	0.715871	5.83102
L-homoserine	158.022	119.058	158	2.95082	0.715871	5.83102
L-Threomine	158.022	119.058	158	2.95082	0.715871	5.83102
threonine	158.022	119.058	158	2.95082	0.715871	5.83102
homoserine	158.022	119.058	158	2.95082	0.715871	5.83102
homocysteine	158.025	135.035	158	2.95082	0.715871	5.83102
se-Methyl-L-selenocysteine	158.025	135.035	158	2.95082	0.715871	5.83102
L-homocysteine	158.025	135.035	158	2.95082	0.715871	5.83102
4-hydroxy-L-threonine	158.043	135.053	158	2.95082	0.715871	5.83102
adenine	158.044	135.054	158	2.95082	0.715871	5.83102
2-aminomuconate	158.045	157.037	158	2.95082	0.715871	5.83102
2-phenylacetamide	158.058	135.068	158	2.95082	0.715871	5.83102
L-threonine	158.084	119.12	158	2.95082	0.715871	5.83102
3-aminopropanal	74.0606	73.0528	74	2.94393	-2.457	-5.81329
Capensinidin	368.087	345.097	368	2.92962	-2.67252	-5.77658
5-phospho-beta;-D-ribosyl-amine	230.134	229.126	230.2	2.92414	-1.12125	-5.76255
4-(2-aminophenyl)-2,4-dioxobutanoate	230.175	207.185	230.2	2.92414	-1.12125	-5.76255
arsenate	140.935	139.927	141	2.92273	1.23958	5.75896
succinate semialdehyde	140.995	102.032	141	2.92273	1.23958	5.75896
2-oxobutanoate	140.995	102.032	141	2.92273	1.23958	5.75896
acetoacetate	140.995	102.032	141	2.92273	1.23958	5.75896
succinic acid	141.016	118.027	141	2.92273	1.23958	5.75896
Isovaleric acid	141.032	102.068	141	2.92273	1.23958	5.75896
valerianic acid	141.032	102.068	141	2.92273	1.23958	5.75896
acetylphosphate	141.04	140.032	141	2.92273	1.23958	5.75896
L-canaline	141.043	102.079	141	2.92273	1.23958	5.75896
methylmalonate-semialdehyde	141.054	102.09	141	2.92273	1.23958	5.75896
3-methylamino-L-alanine	141.064	118.074	141	2.92273	1.23958	5.75896
L-alpha,y-Diaminobutyric acid	141.064	118.074	141	2.92273	1.23958	5.75896
cadaverine	141.079	102.116	141	2.92273	1.23958	5.75896
selenide	103.966	80.976	104	2.91141	-0.74184	-5.7301
3-amino-2-methylpropanoate	104.071	103.063	104	2.91141	-0.74184	-5.7301
4-aminobutanoate	104.071	103.063	104	2.91141	-0.74184	-5.7301
GABA	104.071	103.063	104	2.91141	-0.74184	-5.7301
y-Aminobutyric acid	104.071	103.063	104	2.91141	-0.74184	-5.7301
erythrohydrobupropion	242.768	241.76	242.8	2.90873	2.93005	5.72328
threohydrobupropion	242.768	241.76	242.8	2.90873	2.93005	5.72328
arsenate	178.891	139.927	178.8	2.90704	2.24635	5.719
phosphoenol pyruvic acid	168.99	167.982	169	2.90567	1.65459	5.71551
phosphoenolpyruvate	168.99	167.982	169	2.90567	1.65459	5.71551
itaconate	168.99	130.027	169	2.90567	1.65459	5.71551
2-oxoglutarate	169.011	146.022	169	2.90567	1.65459	5.71551
alpha-ketoglutairc acid	169.011	146.022	169	2.90567	1.65459	5.71551
alpha-ketoglutaric acid	169.011	146.022	169	2.90567	1.65459	5.71551
Diallyl disulfide	169.012	146.022	169	2.90567	1.65459	5.71551
2-oxoisocaproic acid	169.027	130.063	169	2.90567	1.65459	5.71551
uric acid	169.036	168.028	169	2.90567	1.65459	5.71551
2-dehydropantoate	169.048	146.058	169	2.90567	1.65459	5.71551
adipic acid	169.048	146.058	169	2.90567	1.65459	5.71551
homogentisate	169.05	168.042	169	2.90567	1.65459	5.71551
glutamine	169.059	146.069	169	2.90567	1.65459	5.71551
L-Glutamine	169.059	146.069	169	2.90567	1.65459	5.71551
N-acetylputrescine	169.074	130.111	169	2.90567	1.65459	5.71551
agmatine	169.086	130.122	169	2.90567	1.65459	5.71551
2-ketoglutarate	169.089	146.099	169	2.90567	1.65459	5.71551
L-Lysine	169.095	146.106	169	2.90567	1.65459	5.71551
lysine	169.095	146.106	169	2.90567	1.65459	5.71551
pyridoxamine	169.098	168.09	169	2.90567	1.65459	5.71551
octan-1-ol	169.1	130.136	169	2.90567	1.65459	5.71551
glyoxylic acid	112.964	74.0004	113	2.90491	0.696071	5.71359
Triacetylene	112.979	74.0156	113	2.90491	0.696071	5.71359
oxalic acid	112.985	89.9953	113	2.90491	0.696071	5.71359
glyoxylate	113	74.036	113	2.90491	0.696071	5.71359
(S)-lactaldehyde	113.001	74.0368	113	2.90491	0.696071	5.71359
(S)-lactaldehydeM	113.001	74.0368	113	2.90491	0.696071	5.71359
propanoic acid	113.001	74.0368	113	2.90491	0.696071	5.71359
propionic acid	113.001	74.0368	113	2.90491	0.696071	5.71359
Prpoanethial S-oxide	113.004	90.0139	113	2.90491	0.696071	5.71359
dihydroacetone	113.022	90.0317	113	2.90491	0.696071	5.71359
glycerone	113.022	90.0317	113	2.90491	0.696071	5.71359
lactic acid	113.022	90.0317	113	2.90491	0.696071	5.71359
dihydroxyacetone	113.022	90.0317	113	2.90491	0.696071	5.71359
uracil	113.035	112.027	113	2.90491	0.696071	5.71359
acetol	113.043	74.079	113	2.90491	0.696071	5.71359
L-lactaldehyde	113.043	74.079	113	2.90491	0.696071	5.71359
propionate	113.043	74.079	113	2.90491	0.696071	5.71359
1,3-diaminopropane	113.048	74.0844	113	2.90491	0.696071	5.71359
Parasorbic acid	113.06	112.052	113	2.90491	0.696071	5.71359
D-lactate	113.069	90.079	113	2.90491	0.696071	5.71359
glyceraldehyde	113.069	90.079	113	2.90491	0.696071	5.71359
L-lactate	113.069	90.079	113	2.90491	0.696071	5.71359
3',5'-cyclic dGMP	368.016	329.053	368	2.89909	-2.40919	-5.69881
(S)-2,3,4,5-tetrahydropiperidine-2-carboxylate	166.107	127.143	166.2	2.88094	-1.20409	-5.65296
1-piperideine-2-carboxylate;Delta	166.107	127.143	166.2	2.88094	-1.20409	-5.65296
Hordenine	166.123	165.115	166.2	2.88094	-1.20409	-5.65296
L-ephedrine	166.123	165.115	166.2	2.88094	-1.20409	-5.65296
4-(3-pyridyl)-butanoate	166.199	165.191	166.2	2.88094	-1.20409	-5.65296
L-phenylalanine	166.199	165.191	166.2	2.88094	-1.20409	-5.65296
succinic acid	156.99	118.027	157	2.86608	1.17455	5.61561
mailc acid	157.011	134.022	157	2.86608	1.17455	5.61561
malic acid	157.011	134.022	157	2.86608	1.17455	5.61561
(-)-ureidoglycolate	157.023	134.033	157	2.86608	1.17455	5.61561
(+)-ureidoglycolate	157.023	134.033	157	2.86608	1.17455	5.61561
orotate	157.025	156.017	157	2.86608	1.17455	5.61561
S-dimethylsulfonium	157.03	134.04	157	2.86608	1.17455	5.61561
3-methylamino-L-alanine	157.038	118.074	157	2.86608	1.17455	5.61561
L-alpha,y-Diaminobutyric acid	157.038	118.074	157	2.86608	1.17455	5.61561
(R)-2,3-dihydroxy-3-methylbutanoateM	157.048	134.058	157	2.86608	1.17455	5.61561
2,3-dihydroxy-3-methylbutanoate	157.048	134.058	157	2.86608	1.17455	5.61561
deoxyribose	157.048	134.058	157	2.86608	1.17455	5.61561
1-deoxy-D-xylulose	157.048	134.058	157	2.86608	1.17455	5.61561
3-indoleacetonitrile	157.077	156.069	157	2.86608	1.17455	5.61561
malate	157.078	134.088	157	2.86608	1.17455	5.61561
S-ureidoglycolate	157.081	134.091	157	2.86608	1.17455	5.61561
thiamin	320.11	297.12	320.2	2.86161	1.39693	5.6044
hydrogen sulfide	72.9514	33.9877	73	2.85561	-0.905909	-5.58939
hydrogen peroxide	72.9692	34.0055	73	2.85561	-0.905909	-5.58939
methylglyoxal	73.0708	72.063	73	2.85561	-0.905909	-5.58939
formaldehyde	53.0003	30.0106	53	2.84753	-2.46849	-5.56923
selenophosphate	199.92	160.956	200	2.84517	1.1258	5.56337
pyrophosphate-group	199.957	176.967	200	2.84517	1.1258	5.56337
O-phospho-L-homoserine	200.032	199.025	200	2.84517	1.1258	5.56337
2-aminoadipic acid	200.032	161.069	200	2.84517	1.1258	5.56337
O-acetyl-L-homoserine	200.032	161.069	200	2.84517	1.1258	5.56337
Alliin	200.036	177.046	200	2.84517	1.1258	5.56337
Isowillardiine	200.067	199.059	200	2.84517	1.1258	5.56337
Willardiine	200.067	199.059	200	2.84517	1.1258	5.56337
dCMP	330.047	307.057	330	2.84165	-2.39596	-5.5546
sarmentosin epoxide	330.059	291.095	330	2.84165	-2.39596	-5.5546
2',3'-cyclic AMP	330.06	329.053	330	2.84165	-2.39596	-5.5546
2-3 cyclic AMP	330.06	329.053	330	2.84165	-2.39596	-5.5546
3',5'-Cyclic AMP	330.06	329.053	330	2.84165	-2.39596	-5.5546
3',5'-cyclic dGMP	330.06	329.053	330	2.84165	-2.39596	-5.5546
3-5 cyclic dAMP	330.06	329.053	330	2.84165	-2.39596	-5.5546
glutathione	330.074	307.084	330	2.84165	-2.39596	-5.5546
molybdate	198.902	159.938	199	2.83828	1.11767	5.54622
2-oxoadipate	199.001	160.037	199	2.83828	1.11767	5.54622
Tricholomic acid	199.012	160.048	199	2.83828	1.11767	5.54622
ascorbic acid	199.022	176.032	199	2.83828	1.11767	5.54622
L-alpha-amino-B-oxalylaminopropionic acid	199.033	176.043	199	2.83828	1.11767	5.54622
N-carbamoyl-L-aspartate	199.033	176.043	199	2.83828	1.11767	5.54622
N-Carbamoyl-L-aspartate	199.033	176.043	199	2.83828	1.11767	5.54622
Heriarin	199.037	176.047	199	2.83828	1.11767	5.54622
pimelic acid	199.037	160.074	199	2.83828	1.11767	5.54622
allantoate	199.044	176.055	199	2.83828	1.11767	5.54622
homoglutamine	199.048	160.085	199	2.83828	1.11767	5.54622
2-isopropylmalate	199.058	176.069	199	2.83828	1.11767	5.54622
3-isopropylmalate	199.058	176.069	199	2.83828	1.11767	5.54622
syringic acid	199.061	198.053	199	2.83828	1.11767	5.54622
Tryptamine	199.064	160.1	199	2.83828	1.11767	5.54622
L-mimosine	199.072	198.064	199	2.83828	1.11767	5.54622
Lachnophyllum ester	199.073	176.084	199	2.83828	1.11767	5.54622
Dehydrosafynol	199.076	198.068	199	2.83828	1.11767	5.54622
L-canavanine	199.081	176.091	199	2.83828	1.11767	5.54622
canavanine	199.081	176.091	199	2.83828	1.11767	5.54622
cotinine	199.085	176.095	199	2.83828	1.11767	5.54622
serotonin	199.085	176.095	199	2.83828	1.11767	5.54622
harmalol	199.087	198.079	199	2.83828	1.11767	5.54622
alpha;-ketoadipate	199.09	160.126	199	2.83828	1.11767	5.54622
dimethylarsinate	159.98	136.99	160	2.83252	0.751708	5.53191
L-cysteine	159.983	121.02	160	2.83252	0.751708	5.53191
cysteine	159.983	121.02	160	2.83252	0.751708	5.53191
4-aminobenzoate	160.037	137.048	160	2.83252	0.751708	5.53191
anthranilate	160.037	137.048	160	2.83252	0.751708	5.53191
phenethylamine	160.053	121.089	160	2.83252	0.751708	5.53191
phenylethylamine	160.053	121.089	160	2.83252	0.751708	5.53191
tyramine	160.074	137.084	160	2.83252	0.751708	5.53191
Tyramine	160.074	137.084	160	2.83252	0.751708	5.53191
Betonicine	160.097	159.089	160	2.83252	0.751708	5.53191
dimethoxybenzoic acid	221.022	182.058	221	2.82826	2.55031	5.52136
3-(imidazol-4-yl)-2-oxopropyl phosphate	221.033	220.025	221	2.82826	2.55031	5.52136
syringic acid	221.043	198.053	221	2.82826	2.55031	5.52136
Dulcitol	221.043	182.079	221	2.82826	2.55031	5.52136
glucitol	221.043	182.079	221	2.82826	2.55031	5.52136
mannitol	221.043	182.079	221	2.82826	2.55031	5.52136
sorbitol	221.043	182.079	221	2.82826	2.55031	5.52136
L-Lathyrine	221.044	182.08	221	2.82826	2.55031	5.52136
L-mimosine	221.054	198.064	221	2.82826	2.55031	5.52136
Dehydrosafynol	221.058	198.068	221	2.82826	2.55031	5.52136
harmalol	221.069	198.079	221	2.82826	2.55031	5.52136
Jasminine	221.093	220.085	221	2.82826	2.55031	5.52136
5-hydroxy-L-tryptophan	221.093	220.085	221	2.82826	2.55031	5.52136
Isoliquiritigen	257.081	256.074	257	2.82161	1.37815	5.5049
oleate	321.429	282.465	321.4	2.81994	2.51099	5.50079
4-aminobutanal	110.111	87.121	110.2	2.81756	-1.03316	-5.49489
4-hydroxyaniline	110.135	109.127	110.2	2.81756	-1.03316	-5.49489
hypotaurine	110.151	109.143	110.2	2.81756	-1.03316	-5.49489
Prunasin	296.113	295.106	296.2	2.81367	0.699017	5.4853
alpha-erythroidine	296.126	273.137	296.2	2.81367	0.699017	5.4853
beta-erythroidine	296.126	273.137	296.2	2.81367	0.699017	5.4853
erythroidine	296.126	273.137	296.2	2.81367	0.699017	5.4853
5-aminoimidazole	296.196	295.188	296.2	2.81367	0.699017	5.4853
4alpha;-hydroxy-tetrahydrobiopterin	296.213	257.249	296.2	2.81367	0.699017	5.4853
2-phospho-D-glycerate	187.001	185.993	187	2.80194	1.78029	5.45643
3-phospho-D-glycerate	187.001	185.993	187	2.80194	1.78029	5.45643
3-phosphoglycerate	187.001	185.993	187	2.80194	1.78029	5.45643
2-methylmalic acid	187.001	148.037	187	2.80194	1.78029	5.45643
arabinono-1,4-lactone	187.001	148.037	187	2.80194	1.78029	5.45643
citramalic acid	187.001	148.037	187	2.80194	1.78029	5.45643
ribonic acid	187.001	148.037	187	2.80194	1.78029	5.45643
cinnamic acid	187.016	148.052	187	2.80194	1.78029	5.45643
Cinnamic acid	187.016	148.052	187	2.80194	1.78029	5.45643
coumaraldehyde	187.016	148.052	187	2.80194	1.78029	5.45643
trans-cinnamate	187.016	148.052	187	2.80194	1.78029	5.45643
4-coumarate	187.037	164.047	187	2.80194	1.78029	5.45643
coumaric acid	187.037	164.047	187	2.80194	1.78029	5.45643
hydroxycinnamic acid	187.037	164.047	187	2.80194	1.78029	5.45643
phenylpyruvate	187.037	164.047	187	2.80194	1.78029	5.45643
(R)-pantoate	187.037	148.074	187	2.80194	1.78029	5.45643
Mevalonic acid	187.037	148.074	187	2.80194	1.78029	5.45643
(R)-mevalonate	187.037	148.074	187	2.80194	1.78029	5.45643
abequose	187.037	148.074	187	2.80194	1.78029	5.45643
Angelicin	187.04	186.032	187	2.80194	1.78029	5.45643
Psoralen	187.04	186.032	187	2.80194	1.78029	5.45643
1-phenylhepta-1,3,5-triyne	187.052	164.063	187	2.80194	1.78029	5.45643
2-deoxy glucose	187.058	164.069	187	2.80194	1.78029	5.45643
beta-D-fucose	187.058	164.069	187	2.80194	1.78029	5.45643
fucose	187.058	164.069	187	2.80194	1.78029	5.45643
Fucose	187.058	164.069	187	2.80194	1.78029	5.45643
quercitol	187.058	164.069	187	2.80194	1.78029	5.45643
quinovose	187.058	164.069	187	2.80194	1.78029	5.45643
rhamnose	187.058	164.069	187	2.80194	1.78029	5.45643
viburnitol	187.058	164.069	187	2.80194	1.78029	5.45643
nornicotine	187.064	148.1	187	2.80194	1.78029	5.45643
S-methylmethionine	187.064	164.075	187	2.80194	1.78029	5.45643
2-phosphoglycerate	187.066	186.058	187	2.80194	1.78029	5.45643
Eutypine	187.076	186.068	187	2.80194	1.78029	5.45643
3',5'-Cyclic AMP	368.016	329.053	368	2.79189	-2.72686	-5.43178
2-methyl-4-amino-5-hydroxymethylpyrimidine diphosphate	321.997	299.007	322	2.78729	-1.09879	-5.42055
guanosine	322.055	283.092	322	2.78729	-1.09879	-5.42055
4'-phosphopantothenate	322.067	299.077	322	2.78729	-1.09879	-5.42055
Pyrimidine	103.027	80.0375	103	2.7827	1.39756	5.40934
succinate semialdehyde	103.04	102.032	103	2.7827	1.39756	5.40934
2-oxobutanoate	103.04	102.032	103	2.7827	1.39756	5.40934
acetoacetate	103.04	102.032	103	2.7827	1.39756	5.40934
sulfite	103.048	80.058	103	2.7827	1.39756	5.40934
Isovaleric acid	103.076	102.068	103	2.7827	1.39756	5.40934
valerianic acid	103.076	102.068	103	2.7827	1.39756	5.40934
pyrimidine-ring	103.079	80.089	103	2.7827	1.39756	5.40934
L-canaline	103.087	102.079	103	2.7827	1.39756	5.40934
methylmalonate-semialdehyde	103.098	102.09	103	2.7827	1.39756	5.40934
-alanine;beta	90.1018	89.094	90.2	2.7717	-2.52293	-5.38252
D-alanine	90.1018	89.094	90.2	2.7717	-2.52293	-5.38252
L-alanine	90.1018	89.094	90.2	2.7717	-2.52293	-5.38252
sarcosine	90.1018	89.094	90.2	2.7717	-2.52293	-5.38252
2-oxo-3-hydroxy-4-phosphobutanoate	252.952	213.988	253	2.76537	0.758222	5.36715
3-hydroxy-4-phospho-hydroxy-?-ketobutyrate	252.952	213.988	253	2.76537	0.758222	5.36715
2-deoxy-D-ribose-5-phosphate	252.988	214.024	253	2.76537	0.758222	5.36715
deoxy-ribose-1-phosphate	252.988	214.024	253	2.76537	0.758222	5.36715
deoxyxylulose-5-phosphate	252.988	214.024	253	2.76537	0.758222	5.36715
ribose-5-phosphate	253.009	230.019	253	2.76537	0.758222	5.36715
ribulose-5-phosphate	253.009	230.019	253	2.76537	0.758222	5.36715
xylose-1-phosphate	253.009	230.019	253	2.76537	0.758222	5.36715
Xylose-5-phosphate	253.009	230.019	253	2.76537	0.758222	5.36715
xylulose-5-phosphate	253.009	230.019	253	2.76537	0.758222	5.36715
ribose-1-phosphate	253.009	230.019	253	2.76537	0.758222	5.36715
Mycosinol	253.027	214.063	253	2.76537	0.758222	5.36715
Ichthyotherol	253.063	214.099	253	2.76537	0.758222	5.36715
Aethusin	253.074	214.111	253	2.76537	0.758222	5.36715
harmaline	253.074	214.111	253	2.76537	0.758222	5.36715
deoxyribose-1-phosphate	253.075	214.111	253	2.76537	0.758222	5.36715
deoxyribose-5-phosphate	253.075	214.111	253	2.76537	0.758222	5.36715
deoxyinosine	253.094	252.086	253	2.76537	0.758222	5.36715
dethiobiotin	253.095	214.132	253	2.76537	0.758222	5.36715
6-phosphogluconicacid	277.033	276.025	277	2.76329	-2.05372	-5.36208
selenite	165.922	126.958	166	2.76136	-0.941358	-5.35741
2-aminomuconate-6-semialdehyde	166.003	127.04	166	2.76136	-0.941358	-5.35741
alpha-(methylenecyclopropyl)glycine	166.027	127.063	166	2.76136	-0.941358	-5.35741
L-Baikian	166.027	127.063	166	2.76136	-0.941358	-5.35741
5-(2-hydroxyethyl)-4-methylthiazole	166.03	143.041	166	2.76136	-0.941358	-5.35741
Galegine	166.075	127.111	166	2.76136	-0.941358	-5.35741
phenylalanine	166.087	165.079	166	2.76136	-0.941358	-5.35741
coniine	166.1	127.136	166	2.76136	-0.941358	-5.35741
thiamin monophosphate	368.068	345.079	368	2.7549	-2.7405	-5.34176
Fe2+	56.8548	55.847	56.8	2.75163	-2.22633	-5.33385
Fe3+	56.8548	55.847	56.8	2.75163	-2.22633	-5.33385
methylarsonate	176.918	137.954	177	2.74729	2.18426	5.32337
hydroxybenzoic acid	176.995	138.032	177	2.74729	2.18426	5.32337
salicylic acid	176.995	138.032	177	2.74729	2.18426	5.32337
dihydroxybenzoic acid	177.016	154.027	177	2.74729	2.18426	5.32337
gentisic acid	177.016	154.027	177	2.74729	2.18426	5.32337
ascorbic acid	177.04	176.032	177	2.74729	2.18426	5.32337
propionyl-P	177.049	154.059	177	2.74729	2.18426	5.32337
L-alpha-amino-B-oxalylaminopropionic acid	177.051	176.043	177	2.74729	2.18426	5.32337
N-carbamoyl-L-aspartate	177.051	176.043	177	2.74729	2.18426	5.32337
N-Carbamoyl-L-aspartate	177.051	176.043	177	2.74729	2.18426	5.32337
Heriarin	177.055	176.047	177	2.74729	2.18426	5.32337
allantoate	177.062	176.055	177	2.74729	2.18426	5.32337
Nona-2,6-dienal	177.068	138.105	177	2.74729	2.18426	5.32337
2-isopropylmalate	177.076	176.069	177	2.74729	2.18426	5.32337
3-isopropylmalate	177.076	176.069	177	2.74729	2.18426	5.32337
4-hydroxybenzoate	177.087	138.123	177	2.74729	2.18426	5.32337
urocanate	177.09	138.126	177	2.74729	2.18426	5.32337
Lachnophyllum ester	177.092	176.084	177	2.74729	2.18426	5.32337
diethylphosphate	177.092	154.102	177	2.74729	2.18426	5.32337
L-canavanine	177.099	176.091	177	2.74729	2.18426	5.32337
canavanine	177.099	176.091	177	2.74729	2.18426	5.32337
arachidonate	343.436	304.472	343.4	2.74702	2.388	5.32273
porphobilinogen	227.103	226.095	227.2	2.74493	0.706299	5.31768
(=)-y-hydroxy-L-homoarginine	227.112	204.122	227.2	2.74493	0.706299	5.31768
O-acetylcarnitine	227.113	204.124	227.2	2.74493	0.706299	5.31768
bufotenine	227.116	204.126	227.2	2.74493	0.706299	5.31768
psilocin	227.116	204.126	227.2	2.74493	0.706299	5.31768
7,8-diaminononanoate	227.116	188.153	227.2	2.74493	0.706299	5.31768
N6-acetyl-L-lysine	227.19	188.226	227.2	2.74493	0.706299	5.31768
myristoleic acid	227.201	226.193	227.2	2.74493	0.706299	5.31768
nervonic acid	227.201	226.193	227.2	2.74493	0.706299	5.31768
D-tryptophan	227.218	204.228	227.2	2.74493	0.706299	5.31768
N6,N6,N6-trimethyl-L-lysine	227.233	188.269	227.2	2.74493	0.706299	5.31768
ADP-ribose	598.283	559.319	598.2	2.73695	-2.14721	-5.29846
sn-glycerol-3-phosphate	210.977	172.014	211	2.73451	1.05762	5.29259
3-dehydroshikimate	211.001	172.037	211	2.73451	1.05762	5.29259
dehydromatricaria ester	211.016	172.052	211	2.73451	1.05762	5.29259
vitamin K3	211.016	172.052	211	2.73451	1.05762	5.29259
d-galactarate	211.045	210.038	211	2.73451	1.05762	5.29259
saccharic acid	211.045	210.038	211	2.73451	1.05762	5.29259
5-hydroxy-ferulic acid	211.061	210.053	211	2.73451	1.05762	5.29259
5-hydroxy-ferulic-acid	211.061	210.053	211	2.73451	1.05762	5.29259
Mannoheptulose	211.082	210.074	211	2.73451	1.05762	5.29259
sedoheptulose and isomers	211.082	210.074	211	2.73451	1.05762	5.29259
azelaic acid	211.095	188.105	211	2.73451	1.05762	5.29259
sinapyl-alcohol	211.097	210.089	211	2.73451	1.05762	5.29259
3-deoxy-D-manno-octulosonic acid	277.033	238.069	277	2.73083	-2.05961	-5.28374
DHAP	192.988	169.998	193	2.72397	2.52265	5.26729
dihydroxy acetone phosphate	192.988	169.998	193	2.72397	2.52265	5.26729
glyceraldehyde-3-phosphate	192.988	169.998	193	2.72397	2.52265	5.26729
glycerone phosphate	192.988	169.998	193	2.72397	2.52265	5.26729
dihydroxybenzoic acid	192.99	154.027	193	2.72397	2.52265	5.26729
gentisic acid	192.99	154.027	193	2.72397	2.52265	5.26729
gallic acid	193.011	170.022	193	2.72397	2.52265	5.26729
trihydroxybenzoic acid	193.011	170.022	193	2.72397	2.52265	5.26729
propionyl-P	193.023	154.059	193	2.72397	2.52265	5.26729
citric acid	193.035	192.027	193	2.72397	2.52265	5.26729
Isocitirc acid	193.035	192.027	193	2.72397	2.52265	5.26729
isocitrate	193.035	192.027	193	2.72397	2.52265	5.26729
isocitric acid	193.035	192.027	193	2.72397	2.52265	5.26729
D-glyceraldehyde-3-phosphate	193.048	170.058	193	2.72397	2.52265	5.26729
scopoletin	193.05	192.042	193	2.72397	2.52265	5.26729
diethylphosphate	193.066	154.102	193	2.72397	2.52265	5.26729
quinate	193.071	192.063	193	2.72397	2.52265	5.26729
quinic acid	193.071	192.063	193	2.72397	2.52265	5.26729
protocatechuate	193.086	154.122	193	2.72397	2.52265	5.26729
6,8-dihydroxypurine	193.092	154.128	193	2.72397	2.52265	5.26729
1,8-cineol	193.1	154.136	193	2.72397	2.52265	5.26729
Fe2+	78.8368	55.847	78.8	2.72174	-1.45363	-5.26196
Fe3+	78.8368	55.847	78.8	2.72174	-1.45363	-5.26196
erythrose-4-phosphate	238.972	200.009	239	2.71658	1.25961	5.24961
erythronate-4-phosphate	238.993	216.004	239	2.71658	1.25961	5.24961
4-fumarylacetoacetate	238.996	200.032	239	2.71658	1.25961	5.24961
5-(3-buten-1-ynyl)-2,2'-bithienyl	238.996	216.007	239	2.71658	1.25961	5.24961
alpha-terthienyl	239.011	200.047	239	2.71658	1.25961	5.24961
2-C-methyl-D-erythritol-4-phosphate	239.03	216.04	239	2.71658	1.25961	5.24961
Bergapten	239.032	216.042	239	2.71658	1.25961	5.24961
Xanthotoxin	239.032	216.042	239	2.71658	1.25961	5.24961
erythro-1-(imidazol-4-yl)glycerol-3-phosphate	239.043	238.036	239	2.71658	1.25961	5.24961
Safynol	239.047	200.084	239	2.71658	1.25961	5.24961
D-erythrose-4-phosphate	239.049	200.085	239	2.71658	1.25961	5.24961
2-deoxy-D-manno-octulosonic acid	239.077	238.069	239	2.71658	1.25961	5.24961
3-deoxy-D-manno-octulosonic acid	239.077	238.069	239	2.71658	1.25961	5.24961
tartaric acid	188.98	150.016	189	2.71405	1.09389	5.24357
arabinose	189.017	150.053	189	2.71405	1.09389	5.24357
D-Apiose	189.017	150.053	189	2.71405	1.09389	5.24357
ribose	189.017	150.053	189	2.71405	1.09389	5.24357
Ribulose	189.017	150.053	189	2.71405	1.09389	5.24357
Xylose	189.017	150.053	189	2.71405	1.09389	5.24357
xylose	189.017	150.053	189	2.71405	1.09389	5.24357
Xylulose	189.017	150.053	189	2.71405	1.09389	5.24357
xylulose	189.017	150.053	189	2.71405	1.09389	5.24357
Dipropyl disulfide	189.017	150.054	189	2.71405	1.09389	5.24357
coumaryl-alcohol	189.032	150.068	189	2.71405	1.09389	5.24357
phenyllactic acid	189.053	166.063	189	2.71405	1.09389	5.24357
1-pheynl-5-heptene-1,3-diyne	189.068	166.078	189	2.71405	1.09389	5.24357
beta;-D-ribofuranose	189.095	150.131	189	2.71405	1.09389	5.24357
beta;-D-ribopyranose	189.095	150.131	189	2.71405	1.09389	5.24357
D-xylulose	189.095	150.131	189	2.71405	1.09389	5.24357
pentose-ring	189.095	150.131	189	2.71405	1.09389	5.24357
Thiarubine A	235.016	196.052	235	2.71023	1.82298	5.23445
Thiarubine B	235.016	196.052	235	2.71023	1.82298	5.23445
galactonate	235.022	196.058	235	2.71023	1.82298	5.23445
galactonic acid	235.022	196.058	235	2.71023	1.82298	5.23445
gluconic acid	235.022	196.058	235	2.71023	1.82298	5.23445
volemitol	235.079	212.09	235	2.71023	1.82298	5.23445
Grayanotoxin I	413.254	412.246	413.2	2.68119	1.12127	5.16546
L-djenkolic acid	277.029	254.04	277	2.68082	-2.0689	-5.1646
1-pyrroline	70.1138	69.106	70.2	2.67949	-1.78591	-5.16147
L-1,2-propanediol	77.1028	76.095	77.2	2.67874	-2.67003	-5.15969
PPPi	280.945	257.955	281	2.67544	1.0008	5.1519
glucono-1,5-lactone-6-phosphate	281.004	258.014	281	2.67544	1.0008	5.1519
glucono-delta-lactone-6-phosphate	281.004	258.014	281	2.67544	1.0008	5.1519
deoxythymidine	281.054	242.09	281	2.67544	1.0008	5.1519
thymidine	281.054	242.09	281	2.67544	1.0008	5.1519
galactosylglycerol	281.064	242.1	281	2.67544	1.0008	5.1519
Luvangentin	281.079	258.089	281	2.67544	1.0008	5.1519
Nodakenetin	281.079	258.089	281	2.67544	1.0008	5.1519
Peucedanin	281.079	258.089	281	2.67544	1.0008	5.1519
Wyerone	281.079	258.089	281	2.67544	1.0008	5.1519
aspartate-4-semialdehyde	156.006	117.043	156	2.63219	2.16433	5.05052
Indole	156.022	117.058	156	2.63219	2.16433	5.05052
indole	156.022	117.058	156	2.63219	2.16433	5.05052
aspartic acid	156.027	133.037	156	2.63219	2.16433	5.05052
L-aspartic acid	156.027	133.037	156	2.63219	2.16433	5.05052
Glycinebetaine	156.043	117.079	156	2.63219	2.16433	5.05052
valine	156.043	117.079	156	2.63219	2.16433	5.05052
L-valine	156.043	117.079	156	2.63219	2.16433	5.05052
2-amino-3-oxobutanoate	156.068	117.104	156	2.63219	2.16433	5.05052
L-aspartate-semialdehyde	156.068	117.104	156	2.63219	2.16433	5.05052
guanidinoacetate	156.071	117.107	156	2.63219	2.16433	5.05052
histidine	156.077	155.07	156	2.63219	2.16433	5.05052
L-histidine	156.077	155.07	156	2.63219	2.16433	5.05052
D-aspartate	156.094	133.104	156	2.63219	2.16433	5.05052
L-aspartate	156.094	133.104	156	2.63219	2.16433	5.05052
sinapoyl glucose ester	425.085	386.121	425	2.62451	-2.84445	-5.03265
2',3'-cyclic GMP	368.037	345.047	368	2.61898	-2.33109	-5.01983
4-methyl-5-(2-phosphoethyl)-thiazole	261.971	223.007	262	2.61819	-1.89441	-5.018
pyrophosphate	216.907	177.943	217	2.61497	1.50858	5.01053
diphosphate	216.939	177.975	217	2.61497	1.50858	5.01053
Daphnetin	216.99	178.027	217	2.61497	1.50858	5.01053
Esculetin	216.99	178.027	217	2.61497	1.50858	5.01053
erythronate-4-phosphate	217.011	216.004	217	2.61497	1.50858	5.01053
gulonolactone	217.011	178.048	217	2.61497	1.50858	5.01053
5-(3-buten-1-ynyl)-2,2'-bithienyl	217.015	216.007	217	2.61497	1.50858	5.01053
coniferyl aldehyde	217.027	178.063	217	2.61497	1.50858	5.01053
2-keto-D-gluconic acid	217.032	194.043	217	2.61497	1.50858	5.01053
5-keto-D-gluconic acid	217.032	194.043	217	2.61497	1.50858	5.01053
alpha-D-galacturonic acid	217.032	194.043	217	2.61497	1.50858	5.01053
fructuronate	217.032	194.043	217	2.61497	1.50858	5.01053
Galacturonic acid	217.032	194.043	217	2.61497	1.50858	5.01053
glucuronate	217.032	194.043	217	2.61497	1.50858	5.01053
glucuronate and isomers	217.032	194.043	217	2.61497	1.50858	5.01053
iduronic acid	217.032	194.043	217	2.61497	1.50858	5.01053
tagaluronate	217.032	194.043	217	2.61497	1.50858	5.01053
5-hydroxy-coniferaldehyde	217.048	194.058	217	2.61497	1.50858	5.01053
ferulic acid	217.048	194.058	217	2.61497	1.50858	5.01053
2-C-methyl-D-erythritol-4-phosphate	217.048	216.04	217	2.61497	1.50858	5.01053
Digitalose	217.048	178.084	217	2.61497	1.50858	5.01053
Bergapten	217.05	216.042	217	2.61497	1.50858	5.01053
Xanthotoxin	217.05	216.042	217	2.61497	1.50858	5.01053
l-bornesitol	217.069	194.079	217	2.61497	1.50858	5.01053
ononitol	217.069	194.079	217	2.61497	1.50858	5.01053
pinitol	217.069	194.079	217	2.61497	1.50858	5.01053
quebrachitol	217.069	194.079	217	2.61497	1.50858	5.01053
sequoyitol	217.069	194.079	217	2.61497	1.50858	5.01053
caffeine	217.07	194.08	217	2.61497	1.50858	5.01053
dimethylarsinate	137.998	136.99	138	2.61487	-0.716628	-5.01031
proline	138.053	115.063	138	2.61487	-0.716628	-5.01031
L-proline	138.053	115.063	138	2.61487	-0.716628	-5.01031
4-aminobenzoate	138.055	137.048	138	2.61487	-0.716628	-5.01031
anthranilate	138.055	137.048	138	2.61487	-0.716628	-5.01031
tyramine	138.092	137.084	138	2.61487	-0.716628	-5.01031
Tyramine	138.092	137.084	138	2.61487	-0.716628	-5.01031
2-aminomuconate	196.001	157.037	196	2.6036	1.16235	4.98426
N-acetyl-L-glutamate-5-semialdehydeM	196.059	173.069	196	2.6036	1.16235	4.98426
Homostachydrine	196.074	157.11	196	2.6036	1.16235	4.98426
glucosaminic acid	196.082	195.074	196	2.6036	1.16235	4.98426
2-amino-4-hydroxy-6-hydroxymethyl-7,8-dihydropteridine	196.083	195.076	196	2.6036	1.16235	4.98426
2-amino-muconate	196.09	157.126	196	2.6036	1.16235	4.98426
estradiol-17beta	311.35	272.386	311.4	2.5968	2.86071	4.96857
5alpha;-Androstane-3,17-dione	311.419	288.429	311.4	2.5968	2.86071	4.96857
erythrohydrobupropion	280.724	241.76	280.8	2.59644	3.27148	4.96775
threohydrobupropion	280.724	241.76	280.8	2.59644	3.27148	4.96775
1-aminocyclopropane-1-carboxylate	102.113	101.105	102.2	2.59285	0.652096	4.95947
Hexylamine	102.128	101.12	102.2	2.59285	0.652096	4.95947
2-carboxyarabinitol 1-phosphate	277.033	276.025	277	2.59223	-2.08604	-4.95806
L-y-glutamyl-L-hypoglycin	277.095	238.132	277	2.58491	-2.0875	-4.94123
GA17	417.132	378.168	417.2	2.57233	1.10806	4.91242
miconazole	417.141	416.133	417.2	2.57233	1.10806	4.91242
Calophyllolide	417.17	416.162	417.2	2.57233	1.10806	4.91242
N-acetylneuraminate	348.236	309.272	348.2	2.57087	2.02444	4.90909
N-glycoloyl-neuraminate	348.262	325.272	348.2	2.57087	2.02444	4.90909
glycoperine	446.085	407.122	446	2.56782	1.11921	4.90213
aminoimidazole ribotide	318.047	295.057	318	2.56224	1.03075	4.88941
petunidin	318.074	317.066	318	2.56224	1.03075	4.88941
Prunasin	318.095	295.106	318	2.56224	1.03075	4.88941
putrescine	127.116	88.152	127.2	2.56186	-1.53797	-4.88854
phosphoribosyl-AMP	598.283	559.319	598.2	2.55739	-2.27293	-4.87837
1-(5'-phosphoribosyl)-5-formamido-4-imidazolecarboxamide	405.021	366.058	405	2.55456	-1.929	-4.87193
glycine	113.996	75.032	114	2.55386	-1.02994	-4.87033
Glycine	113.996	75.032	114	2.55386	-1.02994	-4.87033
glycine	113.996	75.032	114	2.55386	-1.02994	-4.87033
aminopropanol	114.032	75.0684	114	2.55386	-1.02994	-4.87033
(S)-1-pyrroline-5-carboxylate	114.055	113.048	114	2.55386	-1.02994	-4.87033
1-amino-propan-2-ol	114.074	75.11	114	2.55386	-1.02994	-4.87033
Anacyclin	374.137	335.173	374.2	2.54256	1.86873	4.84468
platyphylline	374.137	335.173	374.2	2.54256	1.86873	4.84468
N4-(beta;-N-acetyl-D-glucosaminyl)-L-asparagine	374.277	335.313	374.2	2.54256	1.86873	4.84468
S-adenosyl-L-methionine	400.153	399.145	400.2	2.52403	1.3768	4.80283
bicarbonate	99.9807	61.017	100	2.52381	-0.704016	-4.80234
ethanolamine	100.016	61.0528	100	2.52381	-0.704016	-4.80234
cysteamine	100.02	77.0299	100	2.52381	-0.704016	-4.80234
creatinine	136.109	113.119	136.2	2.50589	-1.17731	-4.76209
N-acetylarylamine	136.173	135.165	136.2	2.50589	-1.17731	-4.76209
(R)-amphetamine	136.216	135.208	136.2	2.50589	-1.17731	-4.76209
(S)-amphetamine	136.216	135.208	136.2	2.50589	-1.17731	-4.76209
gamma-amino-gamma-cyanobutanoate	167.022	128.059	167	2.50178	1.1752	4.75289
Naphthalene	167.026	128.063	167	2.50178	1.1752	4.75289
Ethyl 2-methlbut-2-enoate	167.047	128.084	167	2.50178	1.1752	4.75289
phenyllactic acid	167.071	166.063	167	2.50178	1.1752	4.75289
1-pheynl-5-heptene-1,3-diyne	167.086	166.078	167	2.50178	1.1752	4.75289
4-guanidino-butanamide	167.091	144.101	167	2.50178	1.1752	4.75289
1,3-diaminopropane	97.1148	74.125	97.2	2.49734	-1.49228	-4.74295
glyceric acid	106.027	105.019	106	2.49605	-0.654671	-4.74009
serine	106.05	105.043	106	2.49605	-0.654671	-4.74009
L-serine	106.05	105.043	106	2.49605	-0.654671	-4.74009
diethanolamine	106.087	105.079	106	2.49605	-0.654671	-4.74009
shikimate-3-phosphate	277.009	254.019	277	2.48715	-2.10766	-4.72023
UDP	405.01	404.002	405	2.48159	-2.056	-4.70786
L-erythro-4-hydroxy-glutamate	186.12	163.13	186.2	2.46783	-0.787702	-4.67732
2-amino-3-(3-oxoprop-2-enyl)-but-2-enedioate	186.144	185.136	186.2	2.46783	-0.787702	-4.67732
2-amino-3-carboxymuconate	186.144	185.136	186.2	2.46783	-0.787702	-4.67732
4-(3-pyridyl)-3-butenoate	186.166	163.176	186.2	2.46783	-0.787702	-4.67732
4alpha;-cholesta-8-en-3-one;-methyl-5alpha	399.679	398.671	399.6	2.46355	0.729471	4.66785
4-alpha;-methylzymosterol	399.679	398.671	399.6	2.46355	0.729471	4.66785
campest-4-en-3-one	399.679	398.671	399.6	2.46355	0.729471	4.66785
glucosamine-1-phosphate	298.009	259.046	298	2.44557	1.37645	4.62819
glucosamine-6-phosphate	298.009	259.046	298	2.44557	1.37645	4.62819
Ranunculin	298.067	275.077	298	2.44557	1.37645	4.62819
Proacacipetalin	298.069	259.106	298	2.44557	1.37645	4.62819
cardiospermin	298.09	275.101	298	2.44557	1.37645	4.62819
sarmentosin	298.09	275.101	298	2.44557	1.37645	4.62819
5'-methylthioadenosine	298.097	297.09	298	2.44557	1.37645	4.62819
D-glucono-delta;-lactone-6-phosphate	259.129	258.121	259.2	2.42911	-1.26703	-4.59205
glycocholate	504.593	465.629	504.6	2.42814	1.29972	4.58993
obtusifoliol	427.732	426.724	427.8	2.42475	3.30494	4.58251
3-cyanoalanine	153.007	114.043	153	2.42224	0.921535	4.57704
cyanoalanine	153.007	114.043	153	2.42224	0.921535	4.57704
L-B-Cyanoalanine	153.007	114.043	153	2.42224	0.921535	4.57704
Muscimol	153.007	114.043	153	2.42224	0.921535	4.57704
Diayl sulfide	153.014	114.05	153	2.42224	0.921535	4.57704
itaconate	153.016	130.027	153	2.42224	0.921535	4.57704
alloxanthin	153.041	152.033	153	2.42224	0.921535	4.57704
alloxanthine	153.041	152.033	153	2.42224	0.921535	4.57704
xanthine	153.041	152.033	153	2.42224	0.921535	4.57704
2-oxoisocaproic acid	153.053	130.063	153	2.42224	0.921535	4.57704
dihydrouracil	153.068	114.104	153	2.42224	0.921535	4.57704
N-methylhydantoin	153.068	114.104	153	2.42224	0.921535	4.57704
Heptan-2-one	153.068	114.105	153	2.42224	0.921535	4.57704
d-arabitol	153.076	152.069	153	2.42224	0.921535	4.57704
ribitol	153.076	152.069	153	2.42224	0.921535	4.57704
xylitol	153.076	152.069	153	2.42224	0.921535	4.57704
Pyrimidine	119.001	80.0375	119	2.42106	1.91496	4.57445
sulfite	119.022	80.058	119	2.42106	1.91496	4.57445
succinic acid	119.034	118.027	119	2.42106	1.91496	4.57445
sulfate	119.048	96.058	119	2.42106	1.91496	4.57445
pyrimidine-ring	119.053	80.089	119	2.42106	1.91496	4.57445
3-methylamino-L-alanine	119.082	118.074	119	2.42106	1.91496	4.57445
L-alpha,y-Diaminobutyric acid	119.082	118.074	119	2.42106	1.91496	4.57445
N-formylkynurenine	259.217	236.227	259.2	2.4196	-1.32578	-4.57126
ribulose-1,5-bisphosphate	310.993	309.986	311	2.41526	-0.973641	-4.56179
2-dehydro-3-deoxy-D-arabino-heptonate-7-phosphate	311.014	288.025	311	2.41526	-0.973641	-4.56179
3-deoxy-D-arabino-heptulosonate-7-phosphate	311.014	288.025	311	2.41526	-0.973641	-4.56179
Butein	311.032	272.068	311	2.41526	-0.973641	-4.56179
naringenin	311.032	272.068	311	2.41526	-0.973641	-4.56179
tetrahydroxychalcone	311.032	272.068	311	2.41526	-0.973641	-4.56179
dihydrokaempferol	311.053	288.063	311	2.41526	-0.973641	-4.56179
dihydroxykaempferol	311.053	288.063	311	2.41526	-0.973641	-4.56179
eriodictyol	311.053	288.063	311	2.41526	-0.973641	-4.56179
Okanin	311.053	288.063	311	2.41526	-0.973641	-4.56179
ribose-1,5-bisphosphate	311.099	310.091	311	2.41526	-0.973641	-4.56179
-glucosaminylamine;N-acetyl-beta	259.189	220.225	259.2	2.40783	-1.25341	-4.5456
GMP	402.022	363.058	402	2.40586	1.19415	4.54133
(R)-S-lactoylglutathione	402.095	379.105	402	2.40586	1.19415	4.54133
4-phospho-L-aspartate	235.994	213.004	236	2.40448	0.991881	4.53832
3-4-dihydroxy-L-phenylalanine	236.032	197.069	236	2.40448	0.991881	4.53832
DOPAR	236.032	197.069	236	2.40448	0.991881	4.53832
L-dopa	236.032	197.069	236	2.40448	0.991881	4.53832
L-aspartyl-4-phosphate	236.073	213.083	236	2.40448	0.991881	4.53832
4-coumarate	203.011	164.047	203	2.40254	1.78727	4.53412
coumaric acid	203.011	164.047	203	2.40254	1.78727	4.53412
hydroxycinnamic acid	203.011	164.047	203	2.40254	1.78727	4.53412
phenylpyruvate	203.011	164.047	203	2.40254	1.78727	4.53412
perseitol	203.019	202.011	203	2.40254	1.78727	4.53412
1-phenylhepta-1,3,5-triyne	203.026	164.063	203	2.40254	1.78727	4.53412
3-(4-hydroxyphenyl)pyruvate	203.032	180.042	203	2.40254	1.78727	4.53412
caffeate	203.032	180.042	203	2.40254	1.78727	4.53412
caffeic acid	203.032	180.042	203	2.40254	1.78727	4.53412
2-deoxy glucose	203.032	164.069	203	2.40254	1.78727	4.53412
beta-D-fucose	203.032	164.069	203	2.40254	1.78727	4.53412
fucose	203.032	164.069	203	2.40254	1.78727	4.53412
Fucose	203.032	164.069	203	2.40254	1.78727	4.53412
quercitol	203.032	164.069	203	2.40254	1.78727	4.53412
quinovose	203.032	164.069	203	2.40254	1.78727	4.53412
rhamnose	203.032	164.069	203	2.40254	1.78727	4.53412
viburnitol	203.032	164.069	203	2.40254	1.78727	4.53412
Xanthotoxol	203.034	202.027	203	2.40254	1.78727	4.53412
S-methylmethionine	203.038	164.075	203	2.40254	1.78727	4.53412
alpha-D-glucose	203.053	180.063	203	2.40254	1.78727	4.53412
alpha-D-mannose	203.053	180.063	203	2.40254	1.78727	4.53412
beta-D-glucose	203.053	180.063	203	2.40254	1.78727	4.53412
fructose	203.053	180.063	203	2.40254	1.78727	4.53412
galactose	203.053	180.063	203	2.40254	1.78727	4.53412
glucose	203.053	180.063	203	2.40254	1.78727	4.53412
Hammamelose	203.053	180.063	203	2.40254	1.78727	4.53412
mannose	203.053	180.063	203	2.40254	1.78727	4.53412
myo-insitol	203.053	180.063	203	2.40254	1.78727	4.53412
sorbose	203.053	180.063	203	2.40254	1.78727	4.53412
alpha;-D-glucose	203.053	180.063	203	2.40254	1.78727	4.53412
D-myo-inositol	203.053	180.063	203	2.40254	1.78727	4.53412
myo-inositol	203.053	180.063	203	2.40254	1.78727	4.53412
coniferyl alcohol	203.068	180.079	203	2.40254	1.78727	4.53412
Jasmone	203.084	164.12	203	2.40254	1.78727	4.53412
uracil	150.991	112.027	151	2.39185	1.96928	4.51094
Parasorbic acid	151.016	112.052	151	2.39185	1.96928	4.51094
tartaric acid	151.024	150.016	151	2.39185	1.96928	4.51094
gamma-amino-gamma-cyanobutanoate	151.048	128.059	151	2.39185	1.96928	4.51094
Naphthalene	151.052	128.063	151	2.39185	1.96928	4.51094
arabinose	151.061	150.053	151	2.39185	1.96928	4.51094
D-Apiose	151.061	150.053	151	2.39185	1.96928	4.51094
ribose	151.061	150.053	151	2.39185	1.96928	4.51094
Ribulose	151.061	150.053	151	2.39185	1.96928	4.51094
Xylose	151.061	150.053	151	2.39185	1.96928	4.51094
xylose	151.061	150.053	151	2.39185	1.96928	4.51094
Xylulose	151.061	150.053	151	2.39185	1.96928	4.51094
xylulose	151.061	150.053	151	2.39185	1.96928	4.51094
Dipropyl disulfide	151.061	150.054	151	2.39185	1.96928	4.51094
Ethyl 2-methlbut-2-enoate	151.073	128.084	151	2.39185	1.96928	4.51094
coumaryl-alcohol	151.076	150.068	151	2.39185	1.96928	4.51094
thiosulfate	151.082	112.118	151	2.39185	1.96928	4.51094
trans-1,2-Dihydrobenzene-1,2-diol	151.092	112.128	151	2.39185	1.96928	4.51094
isopentenyladenine-7-N-glucoside	366.396	365.388	366.4	2.38884	1.62324	4.5044
isopentenyladenine-9-N-glucoside	366.396	365.388	366.4	2.38884	1.62324	4.5044
tropolone	123.131	122.123	123.2	2.38842	-0.940954	-4.5035
4-methylpentanal	123.15	100.16	123.2	2.38842	-0.940954	-4.5035
catechol	133.102	110.112	133.2	2.3764	-0.676548	-4.47756
3-ureidopropionate	133.127	132.119	133.2	2.3764	-0.676548	-4.47756
L-asparagine	133.127	132.119	133.2	2.3764	-0.676548	-4.47756
N-carbamoylsarcosine	133.127	132.119	133.2	2.3764	-0.676548	-4.47756
pteridine-ring	133.132	132.124	133.2	2.3764	-0.676548	-4.47756
pyridine-ring	80.1088	79.101	80.2	2.37576	-1.25641	-4.47618
1-pyrroline	92.0958	69.106	92	2.36799	-0.852888	-4.45943
papaverine	378.111	339.147	378.2	2.36759	1.30786	4.45857
S-adenosylmethioninamine	378.145	355.155	378.2	2.36759	1.30786	4.45857
4-carboxyaminoimidazole	378.162	339.198	378.2	2.36759	1.30786	4.45857
Zn2+	66.3878	65.38	66.4	2.36379	-1.99261	-4.45041
carbon dioxide	66.9796	43.9898	67	2.36217	-1.12252	-4.44694
ethylene	66.995	28.0313	67	2.36217	-1.12252	-4.44694
acetaldehyde	67.016	44.0262	67	2.36217	-1.12252	-4.44694
1-sinapoyl-D-glucose	425.085	386.121	425	2.36113	-2.93185	-4.44471
3',5'-Cyclic GMP	368.037	345.047	368	2.36084	-2.8842	-4.44407
Acalyphin	383.107	360.117	383.2	2.35635	1.45386	4.43444
trans,trans-farnesyl diphosphate	383.139	382.131	383.2	2.35635	1.45386	4.43444
Ammoresinol	383.222	382.214	383.2	2.35635	1.45386	4.43444
pyridoxamine phosphate	287.02	248.056	287	2.32979	-1.71527	-4.37775
Micromelin	287.053	264.063	287	2.32979	-1.71527	-4.37775
kaempferol	287.056	286.048	287	2.32979	-1.71527	-4.37775
luteolin	287.056	286.048	287	2.32979	-1.71527	-4.37775
5'-phosphoribosylglycinamide	287.064	286.057	287	2.32979	-1.71527	-4.37775
Oxypeucedanin	287.092	286.084	287	2.32979	-1.71527	-4.37775
Cu2+	64.5538	63.546	64.6	2.3247	-1.92759	-4.36693
2-oxoglutarate	147.029	146.022	147	2.32467	1.67068	4.36686
alpha-ketoglutairc acid	147.029	146.022	147	2.32467	1.67068	4.36686
alpha-ketoglutaric acid	147.029	146.022	147	2.32467	1.67068	4.36686
Diallyl disulfide	147.03	146.022	147	2.32467	1.67068	4.36686
1,2-benzoquinone	147.06	108.096	147	2.32467	1.67068	4.36686
2-dehydropantoate	147.066	146.058	147	2.32467	1.67068	4.36686
adipic acid	147.066	146.058	147	2.32467	1.67068	4.36686
glutamine	147.077	146.069	147	2.32467	1.67068	4.36686
L-Glutamine	147.077	146.069	147	2.32467	1.67068	4.36686
2-amino-4-hydroxy-6-(D-erythro-1,2,3-trihydroxypropyl)-7,8-dihydropteridine	278.087	255.097	278	2.31966	-1.83896	-4.35622
2-keto-isovalerate	139.106	116.116	139.2	2.29564	-0.891941	-4.30547
Nona-2,6-dienal	139.112	138.105	139.2	2.29564	-0.891941	-4.30547
4-methylpentanal	139.124	100.16	139.2	2.29564	-0.891941	-4.30547
4-hydroxybenzoate	139.131	138.123	139.2	2.29564	-0.891941	-4.30547
urocanate	139.134	138.126	139.2	2.29564	-0.891941	-4.30547
5-aminopentanamide	139.153	116.163	139.2	2.29564	-0.891941	-4.30547
trimethylaminoacetone	139.173	116.183	139.2	2.29564	-0.891941	-4.30547
Ni2+	97.6637	58.7	97.6	2.28734	-1.69582	-4.28801
2',3'-cyclic CMP	344.005	305.041	344	2.27757	-1.55815	-4.2675
2-3 cyclic CMP	344.005	305.041	344	2.27757	-1.55815	-4.2675
3',5'-Cyclic CMP	344.005	305.041	344	2.27757	-1.55815	-4.2675
3',5'-cyclic CMP	344.005	305.041	344	2.27757	-1.55815	-4.2675
DHAP	208.962	169.998	209	2.25769	1.10046	4.22597
dihydroxy acetone phosphate	208.962	169.998	209	2.25769	1.10046	4.22597
glyceraldehyde-3-phosphate	208.962	169.998	209	2.25769	1.10046	4.22597
glycerone phosphate	208.962	169.998	209	2.25769	1.10046	4.22597
2-phospho-D-glycerate	208.983	185.993	209	2.25769	1.10046	4.22597
3-phospho-D-glycerate	208.983	185.993	209	2.25769	1.10046	4.22597
3-phosphoglycerate	208.983	185.993	209	2.25769	1.10046	4.22597
gallic acid	208.985	170.022	209	2.25769	1.10046	4.22597
trihydroxybenzoic acid	208.985	170.022	209	2.25769	1.10046	4.22597
Angelicin	209.022	186.032	209	2.25769	1.10046	4.22597
Psoralen	209.022	186.032	209	2.25769	1.10046	4.22597
D-glyceraldehyde-3-phosphate	209.022	170.058	209	2.25769	1.10046	4.22597
Fraxetin	209.045	208.037	209	2.25769	1.10046	4.22597
2-phosphoglycerate	209.048	186.058	209	2.25769	1.10046	4.22597
Eutypine	209.058	186.068	209	2.25769	1.10046	4.22597
6-Methoxymellein	209.081	208.074	209	2.25769	1.10046	4.22597
sinapaldehyde	209.081	208.074	209	2.25769	1.10046	4.22597
kynurenine	209.093	208.085	209	2.25769	1.10046	4.22597
chalcone	209.097	208.089	209	2.25769	1.10046	4.22597
2-dehydro-3-deoxy-D-gluconate-6-phosphate	259.129	258.121	259.2	2.23979	-1.3999	-4.18876
3-dehydroteasterone	485.303	446.34	485.4	2.22709	1.4551	4.16248
tetrahydrofolate	485.406	446.442	485.4	2.22709	1.4551	4.16248
L-1-glycero-3-phosphocholine	259.239	258.231	259.2	2.22042	-1.19534	-4.14871
sulfate	120.957	97.9674	121	2.2166	1.12069	4.14084
orthophosphate	120.967	97.9769	121	2.2166	1.12069	4.14084
phosphoric acid	120.967	97.9769	121	2.2166	1.12069	4.14084
Methyl allyl disulfide	121.015	120.007	121	2.2166	1.12069	4.14084
3-(methylthio)propionic acid	121.032	120.025	121	2.2166	1.12069	4.14084
erythrose and isomers	121.05	120.042	121	2.2166	1.12069	4.14084
Purine	121.051	120.044	121	2.2166	1.12069	4.14084
frameroside	602.221	601.213	602.2	2.20595	-2.89479	-4.11893
lipoate	207.325	206.317	207.4	2.20454	1.46048	4.11603
octopine	269.123	246.133	269.2	2.20391	-0.74182	-4.11474
dTTP	482.997	481.989	483	2.20108	-1.43989	-4.10894
bupropion	278.708	239.744	278.8	2.19823	4.61721	4.10309
hydroxybupropion	278.734	255.744	278.8	2.19823	4.61721	4.10309
Apigeninidin	278.055	255.066	278	2.19147	-1.87239	-4.08925
nitrate	62.9956	61.9878	63	2.18596	-1.79063	-4.07799
carbonic acid	63.0328	62.025	63	2.18596	-1.79063	-4.07799
ethylene glycol	63.0446	62.0368	63	2.18596	-1.79063	-4.07799
(R)-3-hydroxybutanoate	105.113	104.105	105.2	2.17869	-1.02499	-4.06314
3-hydroxy-isobutyrate	105.113	104.105	105.2	2.17869	-1.02499	-4.06314
choline	105.115	104.108	105.2	2.17869	-1.02499	-4.06314
choline	105.18	104.172	105.2	2.17869	-1.02499	-4.06314
(24R)-24-methyl-cholest-4-en-3beta-one	424.368	401.378	424.4	2.17396	2.04249	4.0535
2-methyl-4-amino-5-hydroxymethylpyrimidine diphosphate	300.015	299.007	300	2.16169	-1.07752	-4.02857
Tuliposide A	300.082	277.092	300	2.16169	-1.07752	-4.02857
4'-phosphopantothenate	300.085	299.077	300	2.16169	-1.07752	-4.02857
Heterodendrin	300.085	261.121	300	2.16169	-1.07752	-4.02857
Lotaustralin	300.085	261.121	300	2.16169	-1.07752	-4.02857
5-amino-levulinate	154.121	131.131	154.2	2.1512	-1.69611	-4.00731
glutamate-1-semialdehyde	154.121	131.131	154.2	2.1512	-1.69611	-4.00731
L-4-hydroxy-proline	154.121	131.131	154.2	2.1512	-1.69611	-4.00731
3-sulfinoalanine	154.161	153.153	154.2	2.1512	-1.69611	-4.00731
1-(4-hydroxyphenyl)-2-aminoethanol	154.188	153.18	154.2	2.1512	-1.69611	-4.00731
vanillylamine	154.188	153.18	154.2	2.1512	-1.69611	-4.00731
3-aminopropionaldehyde	74.1018	73.094	74.2	2.14246	-1.6805	-3.98966
aminoacetone	74.1018	73.094	74.2	2.14246	-1.6805	-3.98966
bicarbonate	62.0248	61.017	62	2.14101	-1.41031	-3.98672
ethanolamine	62.0908	61.083	62	2.14101	-1.41031	-3.98672
glyoxylic acid	75.0082	74.0004	75	2.138	0.700577	3.98066
Triacetylene	75.0235	74.0156	75	2.138	0.700577	3.98066
glyoxylate	75.0438	74.036	75	2.138	0.700577	3.98066
(S)-lactaldehyde	75.0446	74.0368	75	2.138	0.700577	3.98066
(S)-lactaldehydeM	75.0446	74.0368	75	2.138	0.700577	3.98066
propanoic acid	75.0446	74.0368	75	2.138	0.700577	3.98066
propionic acid	75.0446	74.0368	75	2.138	0.700577	3.98066
acetol	75.0868	74.079	75	2.138	0.700577	3.98066
L-lactaldehyde	75.0868	74.079	75	2.138	0.700577	3.98066
propionate	75.0868	74.079	75	2.138	0.700577	3.98066
2-keto-D-gluconic acid	233.006	194.043	233	2.13584	0.833128	3.97631
5-keto-D-gluconic acid	233.006	194.043	233	2.13584	0.833128	3.97631
alpha-D-galacturonic acid	233.006	194.043	233	2.13584	0.833128	3.97631
fructuronate	233.006	194.043	233	2.13584	0.833128	3.97631
Galacturonic acid	233.006	194.043	233	2.13584	0.833128	3.97631
glucuronate	233.006	194.043	233	2.13584	0.833128	3.97631
glucuronate and isomers	233.006	194.043	233	2.13584	0.833128	3.97631
iduronic acid	233.006	194.043	233	2.13584	0.833128	3.97631
tagaluronate	233.006	194.043	233	2.13584	0.833128	3.97631
5-hydroxy-coniferaldehyde	233.022	194.058	233	2.13584	0.833128	3.97631
ferulic acid	233.022	194.058	233	2.13584	0.833128	3.97631
d-galactarate	233.027	210.038	233	2.13584	0.833128	3.97631
saccharic acid	233.027	210.038	233	2.13584	0.833128	3.97631
5-hydroxy-ferulic acid	233.043	210.053	233	2.13584	0.833128	3.97631
5-hydroxy-ferulic-acid	233.043	210.053	233	2.13584	0.833128	3.97631
l-bornesitol	233.043	194.079	233	2.13584	0.833128	3.97631
ononitol	233.043	194.079	233	2.13584	0.833128	3.97631
pinitol	233.043	194.079	233	2.13584	0.833128	3.97631
quebrachitol	233.043	194.079	233	2.13584	0.833128	3.97631
sequoyitol	233.043	194.079	233	2.13584	0.833128	3.97631
caffeine	233.044	194.08	233	2.13584	0.833128	3.97631
Mannoheptulose	233.064	210.074	233	2.13584	0.833128	3.97631
sedoheptulose and isomers	233.064	210.074	233	2.13584	0.833128	3.97631
sinapyl-alcohol	233.079	210.089	233	2.13584	0.833128	3.97631
2-phospho-D-glycerate	224.957	185.993	225	2.12983	1.05542	3.9642
3-phospho-D-glycerate	224.957	185.993	225	2.12983	1.05542	3.9642
3-phosphoglycerate	224.957	185.993	225	2.12983	1.05542	3.9642
Angelicin	224.995	186.032	225	2.12983	1.05542	3.9642
Psoralen	224.995	186.032	225	2.12983	1.05542	3.9642
perseitol	225.001	202.011	225	2.12983	1.05542	3.9642
Xanthotoxol	225.016	202.027	225	2.12983	1.05542	3.9642
2-phosphoglycerate	225.022	186.058	225	2.12983	1.05542	3.9642
Eutypine	225.032	186.068	225	2.12983	1.05542	3.9642
sinapate	225.076	224.069	225	2.12983	1.05542	3.9642
l-abrine	225.079	186.116	225	2.12983	1.05542	3.9642
3-hydroxykynurenine	225.088	224.08	225	2.12983	1.05542	3.9642
cystine	263.014	240.024	263	2.12814	1.10962	3.9608
L-cystine	263.014	240.024	263	2.12814	1.10962	3.9608
sinapate	263.032	224.069	263	2.12814	1.10962	3.9608
3-hydroxykynurenine	263.043	224.08	263	2.12814	1.10962	3.9608
mannitol-1-phosphate	263.053	262.045	263	2.12814	1.10962	3.9608
4-aminobutyrate	104.129	103.121	104.2	2.12616	-0.969855	-3.95683
dimethylglycine	104.129	103.121	104.2	2.12616	-0.969855	-3.95683
glycerol	93.1018	92.094	93.2	2.12298	-1.81225	-3.95043
toluene	93.1478	92.14	93.2	2.12298	-1.81225	-3.95043
Falcarinone	259.17	258.162	259.2	2.11838	-1.43723	-3.94121
dihydropteroate	337.103	314.113	337.2	2.10213	1.23718	3.90867
Ostruthin	337.121	298.157	337.2	2.10213	1.23718	3.90867
berberine	337.131	336.124	337.2	2.10213	1.23718	3.90867
Heliettin	337.142	314.152	337.2	2.10213	1.23718	3.90867
5'-phosphoribosyl-N-formylglycineamide	337.178	314.188	337.2	2.10213	1.23718	3.90867
geranyl-diphosphate	337.201	314.211	337.2	2.10213	1.23718	3.90867
Ricinoleic acid	337.214	298.251	337.2	2.10213	1.23718	3.90867
5-HPETE	337.238	336.23	337.2	2.10213	1.23718	3.90867
leukotriene B4	337.238	336.23	337.2	2.10213	1.23718	3.90867
prostaglandin A1	337.238	336.23	337.2	2.10213	1.23718	3.90867
prostaglandin B1	337.238	336.23	337.2	2.10213	1.23718	3.90867
prostaglandin C1	337.238	336.23	337.2	2.10213	1.23718	3.90867
7,8-dihydropteroate	337.293	314.303	337.2	2.10213	1.23718	3.90867
Zn2+	88.3698	65.38	88.4	2.0928	-2.30013	-3.89008
trimethyl	78.1718	77.164	78.2	2.08031	-1.98363	-3.86522
cis-fenpropimorph	304.495	303.487	304.4	2.07224	1.03388	3.84922
(5Z,8Z,10E,14Z)-(12S)-12-hydroperoxyicosa-5,8,10,14-tetraenoate	337.478	336.47	337.4	2.06212	1.23594	3.82921
(5Z,8Z,11Z,13E)-(15S)-15-hydroperoxyicosa-5,8,11,13-tetraenoate	337.478	336.47	337.4	2.06212	1.23594	3.82921
(6E,8Z,11Z,14Z)-(5s)-5-hydroperoxycosa-6,8,11,14-tetraenoate	337.478	336.47	337.4	2.06212	1.23594	3.82921
(6z,8e,10e,14z)-(5s,12r)-5,12-dihydroxyicosa-6,8,10,14-tetraenoate	337.478	336.47	337.4	2.06212	1.23594	3.82921
1,2-benzoquinone	109.104	108.096	109.2	2.05755	-0.805442	-3.82018
sulfate	136.931	97.9674	137	2.0471	1.25442	3.79958
orthophosphate	136.941	97.9769	137	2.0471	1.25442	3.79958
phosphoric acid	136.941	97.9769	137	2.0471	1.25442	3.79958
3-cyanoalanine	137.033	114.043	137	2.0471	1.25442	3.79958
cyanoalanine	137.033	114.043	137	2.0471	1.25442	3.79958
L-B-Cyanoalanine	137.033	114.043	137	2.0471	1.25442	3.79958
Muscimol	137.033	114.043	137	2.0471	1.25442	3.79958
Diayl sulfide	137.04	114.05	137	2.0471	1.25442	3.79958
hypoxanthine	137.046	136.038	137	2.0471	1.25442	3.79958
phenylacetic acid	137.06	136.052	137	2.0471	1.25442	3.79958
dihydrouracil	137.094	114.104	137	2.0471	1.25442	3.79958
N-methylhydantoin	137.094	114.104	137	2.0471	1.25442	3.79958
Heptan-2-one	137.094	114.105	137	2.0471	1.25442	3.79958
Ni2+	59.7078	58.7	59.8	2.04536	-1.15281	-3.79615
1L-myo-inositol-1-phosphate	298.993	260.03	299	2.0442	1.12936	3.79387
alpha-D-glucose-6-phosphate	298.993	260.03	299	2.0442	1.12936	3.79387
alpha-D-mannose-1-phosphate	298.993	260.03	299	2.0442	1.12936	3.79387
beta-D-fructose-6-phosphate	298.993	260.03	299	2.0442	1.12936	3.79387
beta-D-glucose-6-phosphate	298.993	260.03	299	2.0442	1.12936	3.79387
fructose-6-phosphate	298.993	260.03	299	2.0442	1.12936	3.79387
galactose-1-phosphate	298.993	260.03	299	2.0442	1.12936	3.79387
glucose-1-phosphate	298.993	260.03	299	2.0442	1.12936	3.79387
glucose-6-phosphate	298.993	260.03	299	2.0442	1.12936	3.79387
mannose-6-phosphate	298.993	260.03	299	2.0442	1.12936	3.79387
tagatose-6-phosphate	298.993	260.03	299	2.0442	1.12936	3.79387
fructose-1-phosphate	298.993	260.03	299	2.0442	1.12936	3.79387
2-carboxyarabinitol 1-phosphate	299.014	276.025	299	2.0442	1.12936	3.79387
6-phosphogluconate	299.014	276.025	299	2.0442	1.12936	3.79387
6-phosphogluconicacid	299.014	276.025	299	2.0442	1.12936	3.79387
estrone	309.335	270.371	309.4	2.03615	1.58884	3.77805
porphyrin-ring	309.35	308.342	309.4	2.03615	1.58884	3.77805
N2-acetyl-L-ornithineM	175.108	174.1	175.2	2.03598	-0.693217	-3.77773
3-sulfinyl-pyruvate	175.112	152.122	175.2	2.03598	-0.693217	-3.77773
cis-aconitate	175.118	174.11	175.2	2.03598	-0.693217	-3.77773
L-dehydro-ascorbate	175.118	174.11	175.2	2.03598	-0.693217	-3.77773
arginine	175.119	174.112	175.2	2.03598	-0.693217	-3.77773
L-arginine	175.119	174.112	175.2	2.03598	-0.693217	-3.77773
5,6,7,8-tetrahydropteridine	175.12	136.156	175.2	2.03598	-0.693217	-3.77773
Gramine	175.124	174.116	175.2	2.03598	-0.693217	-3.77773
3,4-dihydroxyphenylacetaldehyde	175.139	152.149	175.2	2.03598	-0.693217	-3.77773
vanillin	175.139	152.149	175.2	2.03598	-0.693217	-3.77773
Muscarine	175.157	174.149	175.2	2.03598	-0.693217	-3.77773
2-isopropyl-3-oxosuccinate	175.161	174.153	175.2	2.03598	-0.693217	-3.77773
N-formimino-L-glutamate	175.164	174.156	175.2	2.03598	-0.693217	-3.77773
Cu2+	86.5358	63.546	86.6	2.0198	-1.42152	-3.74603
cadaverine	125.106	102.116	125.2	2.01328	-0.848368	-3.7333
guaiacol	125.147	124.139	125.2	2.01328	-0.848368	-3.7333
2,5-Dihydrophenylalanine	168.102	167.095	168.2	2.00967	-0.945697	-3.72625
2-keto-glutaramate	168.105	145.115	168.2	2.00967	-0.945697	-3.72625
urate	168.112	167.104	168.2	2.00967	-0.945697	-3.72625
L-pipecolate	168.122	129.158	168.2	2.00967	-0.945697	-3.72625
quinolinate	168.129	167.121	168.2	2.00967	-0.945697	-3.72625
spermidine	168.148	145.158	168.2	2.00967	-0.945697	-3.72625
(S)-5-amino-3-oxohexanoate	168.148	145.158	168.2	2.00967	-0.945697	-3.72625
2-aminoadipate-6-semialdehyde	168.148	145.158	168.2	2.00967	-0.945697	-3.72625
2-keto-6-aminocaproate	168.148	145.158	168.2	2.00967	-0.945697	-3.72625
-butyrobetaine;gamma	168.191	145.201	168.2	2.00967	-0.945697	-3.72625
3-methoxytyramine	168.215	167.207	168.2	2.00967	-0.945697	-3.72625
4-methoxytyramine	168.215	167.207	168.2	2.00967	-0.945697	-3.72625
hispidol	277.048	254.058	277	2.00481	-2.23234	-3.71679
trans-3-hydroxycotinine-glucuronide	407.307	368.343	407.4	1.9777	2.67149	3.66418
zymosterol	407.329	384.339	407.4	1.9777	2.67149	3.66418
lignoceric acid	407.329	368.365	407.4	1.9777	2.67149	3.66418
lignoeric acid	407.329	368.365	407.4	1.9777	2.67149	3.66418
Fe2+	94.8107	55.847	94.8	1.95708	-1.70452	-3.62442
Fe3+	94.8107	55.847	94.8	1.95708	-1.70452	-3.62442
tellurite	160.607	159.599	160.6	1.95247	-1.13818	-3.61554
5-aminopentanoate	156.111	117.147	156.2	1.92984	-0.975347	-3.57217
o-oxalylhomoserine	230.007	191.043	230	1.92662	1.11576	3.56602
5-phosphoribosylamine	230.043	229.035	230	1.92662	1.11576	3.56602
D-erythro-imidazole-glycerol-phosphate	277.1	238.136	277	1.92108	-2.26002	-3.55545
17-beta;-androstan-3-one;-hydroxy-5alpha	329.409	290.445	329.4	1.91277	2.29368	3.53961
androsterone	329.409	290.445	329.4	1.91277	2.29368	3.53961
Grayanotoxin I	435.236	412.246	435.2	1.91197	2.38471	3.5381
estradiol-17beta	295.376	272.386	295.4	1.89925	0.96247	3.51394
palmitate	295.392	256.428	295.4	1.89925	0.96247	3.51394
3-dehydrosphinganine	322.486	299.496	322.4	1.88841	2.02737	3.4934
sphingosine	322.486	299.496	322.4	1.88841	2.02737	3.4934
histidine	194.033	155.07	194	1.87944	1.32233	3.47644
retinol	287.464	286.456	287.4	1.87142	1.69114	3.46133
ellagic acid	324.996	302.006	325	1.86698	1.24018	3.45295
kaempferol	325.011	286.048	325	1.86698	1.24018	3.45295
luteolin	325.011	286.048	325	1.86698	1.24018	3.45295
5'-phosphoribosylglycinamide	325.02	286.057	325	1.86698	1.24018	3.45295
Bracteatin	325.032	302.043	325	1.86698	1.24018	3.45295
morin	325.032	302.043	325	1.86698	1.24018	3.45295
quercetin	325.032	302.043	325	1.86698	1.24018	3.45295
5-enolpyruvyl-shikimate-3-phosphate	325.033	324.025	325	1.86698	1.24018	3.45295
5-O-(1-Carboxyvinyl)-3-phosphoshikimate	325.033	324.025	325	1.86698	1.24018	3.45295
UMP	325.044	324.036	325	1.86698	1.24018	3.45295
Oxypeucedanin	325.048	286.084	325	1.86698	1.24018	3.45295
L-cysteine	122.028	121.02	122	1.85179	0.837202	3.42442
cysteine	122.028	121.02	122	1.85179	0.837202	3.42442
phenethylamine	122.097	121.089	122	1.85179	0.837202	3.42442
phenylethylamine	122.097	121.089	122	1.85179	0.837202	3.42442
dimethylsulfide	63.1368	62.129	63.2	1.84172	-2.08709	-3.40555
cysteamine	78.1518	77.144	78.2	1.82613	-1.84302	-3.37644
camptothecin	387.075	348.111	387	1.81958	-2.07316	-3.36422
1-amino-propan-2-ol	76.1178	75.11	76.2	1.79298	-1.50482	-3.31486
pyridoxal phosphate	270.014	247.025	270	1.78223	0.829857	3.29499
pyridoxal-5'-phosphate	270.014	247.025	270	1.78223	0.829857	3.29499
pyridoxine phosphate	270.014	247.025	270	1.78223	0.829857	3.29499
N-acetyl-L-glutamate-5-phosphateM	270.038	269.03	270	1.78223	0.829857	3.29499
Linamarin	270.095	247.106	270	1.78223	0.829857	3.29499
erythro-1-(imidazol-4-yl)glycerol-3-phosphate	276.999	238.036	277	1.78009	-2.31256	-3.29102
pyridine-2,3-dicarboxylate	205.986	167.022	206	1.77319	1.77638	3.27831
pyridoxal	206.022	167.058	206	1.77319	1.77638	3.27831
2,5-Dihydrophenylalanine	206.058	167.095	206	1.77319	1.77638	3.27831
lipoamide	206.067	205.06	206	1.77319	1.77638	3.27831
urate	206.068	167.104	206	1.77319	1.77638	3.27831
normetanephrine	206.079	183.089	206	1.77319	1.77638	3.27831
quinolinate	206.085	167.121	206	1.77319	1.77638	3.27831
4'-phosphopantothenate	338.041	299.077	338	1.75524	-1.66647	-3.2453
chenodeoxycholic acid	393.3	392.293	393.4	1.75302	2.21284	3.24124
deoxycholic acid	393.3	392.293	393.4	1.75302	2.21284	3.24124
(13E)-(15S)-11-alpha;,15-dihydroxy-9-oxoprost-13-enoate	393.45	354.486	393.4	1.75302	2.21284	3.24124
(5Z,13E)-(15S)-9,11,15-trihydroxyprosta-5,13-dienoate	393.45	354.486	393.4	1.75302	2.21284	3.24124
(5z,13e)-(15s)-9-alpha;,11-alpha;,15-trihydroxyprosta-5,13-dienoate	393.45	354.486	393.4	1.75302	2.21284	3.24124
(R)-5-diphosphomevalonate	346.97	308.006	347	1.74815	-1.341	-3.2323
dUMP	347.005	308.041	347	1.74815	-1.341	-3.2323
5-enolpyruvyl-shikimate-3-phosphate	347.014	324.025	347	1.74815	-1.341	-3.2323
5-O-(1-Carboxyvinyl)-3-phosphoshikimate	347.014	324.025	347	1.74815	-1.341	-3.2323
UMP	347.026	324.036	347	1.74815	-1.341	-3.2323
mevalonate-5-PP	347.082	308.118	347	1.74815	-1.341	-3.2323
14-Dihydroxycornestin	347.09	308.126	347	1.74815	-1.341	-3.2323
linoleic acid	303.23	280.24	303.2	1.74087	1.2518	3.21898
Malvalic acid	303.23	280.24	303.2	1.74087	1.2518	3.21898
Stearolic acid	303.23	280.24	303.2	1.74087	1.2518	3.21898
eicosapentaenoic acid	303.232	302.225	303.2	1.74087	1.2518	3.21898
ent-kaurenoic acid	303.232	302.225	303.2	1.74087	1.2518	3.21898
cocaine	304.155	303.147	304.2	1.73609	1.28403	3.21024
chorismate	265.011	226.048	265	1.73338	-1.03041	-3.20529
prephenate	265.011	226.048	265	1.73338	-1.03041	-3.20529
porphobilinogen	265.059	226.095	265	1.73338	-1.03041	-3.20529
Micromelin	265.071	264.063	265	1.73338	-1.03041	-3.20529
deoxythymidine	265.08	242.09	265	1.73338	-1.03041	-3.20529
thymidine	265.08	242.09	265	1.73338	-1.03041	-3.20529
galactosylglycerol	265.09	242.1	265	1.73338	-1.03041	-3.20529
iodide	149.894	126.904	149.8	1.72251	-1.16271	-3.18546
adenylo-succinate	486.287	463.297	486.2	1.716	1.52487	3.1736
cystine	278.988	240.024	279	1.70428	1.73907	3.15229
L-cystine	278.988	240.024	279	1.70428	1.73907	3.15229
Isoliquiritigen	279.063	256.074	279	1.70428	1.73907	3.15229
Xenognosin A	279.1	256.11	279	1.70428	1.73907	3.15229
perseitol	240.975	202.011	241	1.69826	1.66776	3.14138
Xanthotoxol	240.99	202.027	241	1.69826	1.66776	3.14138
cystine	241.032	240.024	241	1.69826	1.66776	3.14138
L-cystine	241.032	240.024	241	1.69826	1.66776	3.14138
sebacic acid	241.084	202.12	241	1.69826	1.66776	3.14138
w-hydroxydodecanoic acid	255.136	216.173	255.2	1.69179	-1.47546	-3.12967
-aminobutyraldehyde;gamma;-glutamyl-gamma	255.2	216.236	255.2	1.69179	-1.47546	-3.12967
4-(glutamylamino)	255.226	232.236	255.2	1.69179	-1.47546	-3.12967
N2-succinyl-L-ornithine	255.226	232.236	255.2	1.69179	-1.47546	-3.12967
Palmitoleic acid	255.232	254.225	255.2	1.69179	-1.47546	-3.12967
melatonin	255.272	232.282	255.2	1.69179	-1.47546	-3.12967
ammonia	55.9903	17.0266	56	1.69177	-1.38995	-3.12963
1,3-diaminopropane	75.1328	74.125	75.2	1.69136	-1.57175	-3.12889
(S)-dihydroorotate	196.996	158.033	197	1.6756	1.23337	3.1004
Tiglyl tiglate	197	158.037	197	1.6756	1.23337	3.1004
aconitic acid	197.006	174.016	197	1.6756	1.23337	3.1004
allantoin	197.008	158.044	197	1.6756	1.23337	3.1004
2-isopropylmaleate	197.022	158.058	197	1.6756	1.23337	3.1004
3-Carboxy-4-methyl-2-oxopentanoate	197.043	174.053	197	1.6756	1.23337	3.1004
3-carboxy-4-methyl-2-oxopentanoate	197.043	174.053	197	1.6756	1.23337	3.1004
shikimic acid	197.043	174.053	197	1.6756	1.23337	3.1004
Thiarubine A	197.06	196.052	197	1.6756	1.23337	3.1004
Thiarubine B	197.06	196.052	197	1.6756	1.23337	3.1004
galactonate	197.066	196.058	197	1.6756	1.23337	3.1004
galactonic acid	197.066	196.058	197	1.6756	1.23337	3.1004
gluconic acid	197.066	196.058	197	1.6756	1.23337	3.1004
indole-3-acetamide	197.069	174.079	197	1.6756	1.23337	3.1004
dihydroorotate	197.077	158.113	197	1.6756	1.23337	3.1004
suberic acid	197.079	174.089	197	1.6756	1.23337	3.1004
S-allantoin	197.08	158.116	197	1.6756	1.23337	3.1004
N2-acetyl-L-ornithineM	197.09	174.1	197	1.6756	1.23337	3.1004
cis-aconitate	197.1	174.11	197	1.6756	1.23337	3.1004
L-dehydro-ascorbate	197.1	174.11	197	1.6756	1.23337	3.1004
porphyrin-ring	347.306	308.342	347.4	1.66471	1.96523	3.08076
4-phospho-L-aspartate	251.968	213.004	252	1.65943	0.810227	3.07127
5-phosphoribosylamine	252.025	229.035	252	1.65943	0.810227	3.07127
L-aspartyl-4-phosphate	252.047	213.083	252	1.65943	0.810227	3.07127
N-acetyl-L-glutamate-5-phosphateM	292.02	269.03	292	1.64715	-1.16593	-3.04921
bupropion	262.734	239.744	262.8	1.64649	1.86504	3.04803
sphinganine	302.306	301.298	302.4	1.64558	1.29416	3.0464
2-amino-4-oxo-4-alpha;-hydroxy-6-(erythro-1',2',3'-trihydroxypropyl)-5,6,	344.236	321.246	344.2	1.64475	1.55595	3.04491
entacapone	344.274	305.31	344.2	1.64475	1.55595	3.04491
3-dehydrocarnitine	182.175	159.185	182.2	1.64313	-1.80689	-3.04201
5-acetamidovalerate	182.175	159.185	182.2	1.64313	-1.80689	-3.04201
4-hydroxy-4-(3-pyridyl)-butanoate	182.199	181.191	182.2	1.64313	-1.80689	-3.04201
L-tyrosine	182.199	181.191	182.2	1.64313	-1.80689	-3.04201
aminopropylcadaverine	182.264	159.274	182.2	1.64313	-1.80689	-3.04201
beta;-D-ribofuranose	151.139	150.131	151.2	1.61114	-1.07486	-2.98485
beta;-D-ribopyranose	151.139	150.131	151.2	1.61114	-1.07486	-2.98485
D-xylulose	151.139	150.131	151.2	1.61114	-1.07486	-2.98485
pentose-ring	151.139	150.131	151.2	1.61114	-1.07486	-2.98485
1-octanal	151.204	128.214	151.2	1.61114	-1.07486	-2.98485
Ostruthin	321.147	298.157	321.2	1.60388	1.32553	2.97193
elaidic acid	321.22	282.256	321.2	1.60388	1.32553	2.97193
oleic acid	321.22	282.256	321.2	1.60388	1.32553	2.97193
Petroselinic acid	321.22	282.256	321.2	1.60388	1.32553	2.97193
vaccenic acid	321.22	282.256	321.2	1.60388	1.32553	2.97193
Ricinoleic acid	321.241	298.251	321.2	1.60388	1.32553	2.97193
1-(2-carboxyphenylamino)-1-deoxy-D-ribulose-5-phosphate	350.064	349.056	350	1.59916	0.769372	2.96354
1-(O-carboxyphenylamino)-1'-deoxyribulose-5'-P	350.064	349.056	350	1.59916	0.769372	2.96354
N-(5-phospho-D-ribosyl)anthranilate	350.064	349.056	350	1.59916	0.769372	2.96354
N-(5'-phosphoribosyl)-anthranilate	350.064	349.056	350	1.59916	0.769372	2.96354
Dhurrin	350.064	311.101	350	1.59916	0.769372	2.96354
zierin	350.064	311.101	350	1.59916	0.769372	2.96354
bupropion	240.752	239.744	240.8	1.59526	1.5887	2.9566
epicatechin	291.087	290.079	291	1.57932	-2.68589	-2.92834
3-phosphoserine	186.017	185.009	186	1.57825	0.834714	2.92644
glutamate	186.017	147.053	186	1.57825	0.834714	2.92644
glutamic acid	186.017	147.053	186	1.57825	0.834714	2.92644
L-glutamic acid	186.017	147.053	186	1.57825	0.834714	2.92644
O-acetyl-L-serine	186.017	147.053	186	1.57825	0.834714	2.92644
L-glutamate	186.017	147.053	186	1.57825	0.834714	2.92644
L-albizziine	186.028	147.064	186	1.57825	0.834714	2.92644
L-2-aminoadipate	186.029	147.066	186	1.57825	0.834714	2.92644
2-amino-3-carboxymuconate semialdehyde	186.04	185.032	186	1.57825	0.834714	2.92644
3-phospho-serine	186.081	185.073	186	1.57825	0.834714	2.92644
4,4-dimethyl-14alpha;-cholesta-8,24-dien-3beta;-hydroxymethyl-5alpha;-ol	481.688	442.724	481.6	1.57813	1.59538	2.92623
IMP	387.011	348.047	387	1.57433	-2.18691	-2.9195
O-phospho-L-homoserine	222.014	199.025	222	1.57212	1.35361	2.91561
Isowillardiine	222.049	199.059	222	1.57212	1.35361	2.91561
Willardiine	222.049	199.059	222	1.57212	1.35361	2.91561
normetanephrine	222.053	183.089	222	1.57212	1.35361	2.91561
histidinol phosphate	222.064	221.056	222	1.57212	1.35361	2.91561
N-acetylglucosamine	222.098	221.09	222	1.57212	1.35361	2.91561
N-acetyl-D-galactosamine	222.098	221.09	222	1.57212	1.35361	2.91561
N-acetyl-D-glucosamine	222.098	221.09	222	1.57212	1.35361	2.91561
N-acetyl-D-mannosamine	222.098	221.09	222	1.57212	1.35361	2.91561
Cu2+	102.51	63.546	102.6	1.57159	-1.93172	-2.91466
1-(5-phospho-D-ribosyl)-5-amino-4-imidazolecarboxylate	378.01	339.047	378	1.56858	-1.69253	-2.90934
2-methyl-4-amino-5-hydroxymethylpyrimidine diphosphate	337.971	299.007	338	1.56033	-1.77063	-2.89477
porphyrin-ring	331.332	308.342	331.4	1.56012	1.85079	2.8944
octylglucoside	331.336	292.372	331.4	1.56012	1.85079	2.8944
,17beta;5-alpha;-androstan-3beta;-diol	331.425	292.461	331.4	1.56012	1.85079	2.8944
xanthosine-5'-phosphate	387.032	364.042	387	1.55709	-2.19614	-2.88906
dimethylsulfide	85.1188	62.129	85.2	1.55203	-1.95422	-2.88015
3-methyl-2-butenal	85.1258	84.118	85.2	1.55203	-1.95422	-2.88015
uracil	135.017	112.027	135	1.54527	0.811236	2.86824
sulfate	135.022	96.058	135	1.54527	0.811236	2.86824
mailc acid	135.029	134.022	135	1.54527	0.811236	2.86824
malic acid	135.029	134.022	135	1.54527	0.811236	2.86824
(-)-ureidoglycolate	135.041	134.033	135	1.54527	0.811236	2.86824
(+)-ureidoglycolate	135.041	134.033	135	1.54527	0.811236	2.86824
Parasorbic acid	135.042	112.052	135	1.54527	0.811236	2.86824
S-dimethylsulfonium	135.048	134.04	135	1.54527	0.811236	2.86824
(R)-2,3-dihydroxy-3-methylbutanoateM	135.066	134.058	135	1.54527	0.811236	2.86824
2,3-dihydroxy-3-methylbutanoate	135.066	134.058	135	1.54527	0.811236	2.86824
deoxyribose	135.066	134.058	135	1.54527	0.811236	2.86824
1-deoxy-D-xylulose	135.066	134.058	135	1.54527	0.811236	2.86824
malate	135.096	134.088	135	1.54527	0.811236	2.86824
S-ureidoglycolate	135.099	134.091	135	1.54527	0.811236	2.86824
glucosaminic acid	234.038	195.074	234	1.54509	-1.61739	-2.86793
dihydrouracil	115.112	114.104	115.2	1.52558	-1.77226	-2.83366
N-methylhydantoin	115.112	114.104	115.2	1.52558	-1.77226	-2.83366
Heptan-2-one	115.112	114.105	115.2	1.52558	-1.77226	-2.83366
toluene	115.13	92.14	115.2	1.52558	-1.77226	-2.83366
n-octane	115.238	114.23	115.2	1.52558	-1.77226	-2.83366
2',3'-cyclic CMP	328.031	305.041	328	1.52195	-1.47491	-2.8273
2-3 cyclic CMP	328.031	305.041	328	1.52195	-1.47491	-2.8273
3',5'-Cyclic CMP	328.031	305.041	328	1.52195	-1.47491	-2.8273
3',5'-cyclic CMP	328.031	305.041	328	1.52195	-1.47491	-2.8273
D3-isopentenyl-PP	284.969	246.006	285	1.51714	1.70933	2.81888
D3-isopentyl-PP	284.969	246.006	285	1.51714	1.70933	2.81888
dimethylallyl diphosphate	284.969	246.006	285	1.51714	1.70933	2.81888
isopentenyl diphosphate	284.969	246.006	285	1.51714	1.70933	2.81888
Isopimpinellin	285.017	246.053	285	1.51714	1.70933	2.81888
Pimpinellin	285.017	246.053	285	1.51714	1.70933	2.81888
mannitol-1-phosphate	285.035	262.045	285	1.51714	1.70933	2.81888
Decursinol	285.053	246.089	285	1.51714	1.70933	2.81888
Marmesin	285.053	246.089	285	1.51714	1.70933	2.81888
dimethylallyl-diphosphate	285.057	246.093	285	1.51714	1.70933	2.81888
isopentenyl	285.057	246.093	285	1.51714	1.70933	2.81888
Acacetin	285.076	284.068	285	1.51714	1.70933	2.81888
xanthosine	285.084	284.076	285	1.51714	1.70933	2.81888
octopine	285.096	246.133	285	1.51714	1.70933	2.81888
Fraxetin	247.001	208.037	247	1.51538	0.922914	2.8158
D3-isopentenyl-PP	247.014	246.006	247	1.51538	0.922914	2.8158
D3-isopentyl-PP	247.014	246.006	247	1.51538	0.922914	2.8158
dimethylallyl diphosphate	247.014	246.006	247	1.51538	0.922914	2.8158
isopentenyl diphosphate	247.014	246.006	247	1.51538	0.922914	2.8158
6-Methoxymellein	247.037	208.074	247	1.51538	0.922914	2.8158
sinapaldehyde	247.037	208.074	247	1.51538	0.922914	2.8158
kynurenine	247.048	208.085	247	1.51538	0.922914	2.8158
chalcone	247.053	208.089	247	1.51538	0.922914	2.8158
sinapate	247.058	224.069	247	1.51538	0.922914	2.8158
Isopimpinellin	247.061	246.053	247	1.51538	0.922914	2.8158
Pimpinellin	247.061	246.053	247	1.51538	0.922914	2.8158
3-hydroxykynurenine	247.07	224.08	247	1.51538	0.922914	2.8158
Elemicin	247.074	208.11	247	1.51538	0.922914	2.8158
Decursinol	247.097	246.089	247	1.51538	0.922914	2.8158
Marmesin	247.097	246.089	247	1.51538	0.922914	2.8158
1-amino-propan-2-one-3-phosphate	170.022	169.014	170	1.51109	-0.957603	-2.80828
5-aminolevulinate	170.022	131.058	170	1.51109	-0.957603	-2.80828
glutamate-5-semialdehyde	170.022	131.058	170	1.51109	-0.957603	-2.80828
trans-4-hydroxy-L-proline	170.022	131.058	170	1.51109	-0.957603	-2.80828
trans-4-hydroxy-L-proline	170.022	131.058	170	1.51109	-0.957603	-2.80828
creatine	170.033	131.07	170	1.51109	-0.957603	-2.80828
Skatole	170.037	131.073	170	1.51109	-0.957603	-2.80828
glutamate	170.043	147.053	170	1.51109	-0.957603	-2.80828
glutamic acid	170.043	147.053	170	1.51109	-0.957603	-2.80828
L-glutamic acid	170.043	147.053	170	1.51109	-0.957603	-2.80828
O-acetyl-L-serine	170.043	147.053	170	1.51109	-0.957603	-2.80828
L-glutamate	170.043	147.053	170	1.51109	-0.957603	-2.80828
iminoaspartate	170.052	131.088	170	1.51109	-0.957603	-2.80828
L-albizziine	170.054	147.064	170	1.51109	-0.957603	-2.80828
L-2-aminoadipate	170.055	147.066	170	1.51109	-0.957603	-2.80828
B-alaninebetaine	170.058	131.095	170	1.51109	-0.957603	-2.80828
isoleucine	170.058	131.095	170	1.51109	-0.957603	-2.80828
leucine	170.058	131.095	170	1.51109	-0.957603	-2.80828
L-Leucine	170.058	131.095	170	1.51109	-0.957603	-2.80828
L-isoleucine	170.058	131.095	170	1.51109	-0.957603	-2.80828
N-carbamoylputrescine	170.07	131.106	170	1.51109	-0.957603	-2.80828
L-noradrenaline	170.082	169.074	170	1.51109	-0.957603	-2.80828
noradrenaline	170.082	169.074	170	1.51109	-0.957603	-2.80828
pyridoxine	170.082	169.074	170	1.51109	-0.957603	-2.80828
N(pai)-methyl-L-histidine	170.093	169.085	170	1.51109	-0.957603	-2.80828
5-amino-levulinate	170.095	131.131	170	1.51109	-0.957603	-2.80828
glutamate-1-semialdehyde	170.095	131.131	170	1.51109	-0.957603	-2.80828
L-4-hydroxy-proline	170.095	131.131	170	1.51109	-0.957603	-2.80828
2-amino-4-hydroxy-6-hydroxymethyl-7,8-dihydropteridine	234.039	195.076	234	1.49294	-1.66022	-2.77659
trimethyl	100.154	77.164	100.2	1.49104	-0.932331	-2.77329
2,5-diamino-6-hydroxy-4-(5'-phosphoribosylamino)-pyrimidine	376.063	353.074	376	1.48046	-1.17417	-2.75487
Apigeninidin	256.074	255.066	256	1.47549	-0.967571	-2.74622
inosine	291.07	268.081	291	1.46562	-2.81263	-2.72907
deserpidine	579.271	578.263	579.2	1.45926	-1.50491	-2.71804
pantetheine	317.33	278.366	317.4	1.44986	1.71002	2.70176
alpha;-linolenate	317.398	278.434	317.4	1.44986	1.71002	2.70176
pregnenolone	317.491	316.483	317.4	1.44986	1.71002	2.70176
catechin	291.087	290.079	291	1.44204	-2.88545	-2.68822
L-octanoylcarnitine	326.362	287.398	326.4	1.43572	1.08902	2.6773
cis-fenpropimorph	326.477	303.487	326.4	1.43572	1.08902	2.6773
Anacyclin	358.163	335.173	358.2	1.43412	1.71921	2.67455
platyphylline	358.163	335.173	358.2	1.43412	1.71921	2.67455
Byakangelicin	373.069	334.105	373	1.43224	-1.36132	-2.6713
thiosulfate	113.126	112.118	113.2	1.42878	-1.39183	-2.66533
trans-1,2-Dihydrobenzene-1,2-diol	113.136	112.128	113.2	1.42878	-1.39183	-2.66533
brassicasterol	399.363	398.355	399.4	1.42413	2.12453	2.65731
episterol	399.363	398.355	399.4	1.42413	2.12453	2.65731
24-methylenecholesterol	399.363	398.355	399.4	1.42413	2.12453	2.65731
(24R)-24-methyl-5alpha-cholestan-3-one	399.363	398.355	399.4	1.42413	2.12453	2.65731
platphylline	360.179	337.189	360.2	1.41961	1.19271	2.64952
2-amino-4-oxo-4-alpha;-hydroxy-6-(erythro-1',2',3'-trihydroxypropyl)-5,6,	360.21	321.246	360.2	1.41961	1.19271	2.64952
oleuropein	579.148	540.184	579.2	1.40191	-1.59346	-2.61906
N-acetylneuraminate	332.262	309.272	332.2	1.4003	1.22306	2.6163
proline	154.027	115.063	154	1.39988	0.87242	2.61557
L-proline	154.027	115.063	154	1.39988	0.87242	2.61557
5-aminolevulinate	154.048	131.058	154	1.39988	0.87242	2.61557
glutamate-5-semialdehyde	154.048	131.058	154	1.39988	0.87242	2.61557
trans-4-hydroxy-L-proline	154.048	131.058	154	1.39988	0.87242	2.61557
trans-4-hydroxy-L-proline	154.048	131.058	154	1.39988	0.87242	2.61557
3-hydroxyanthranilate	154.05	153.043	154	1.39988	0.87242	2.61557
creatine	154.059	131.07	154	1.39988	0.87242	2.61557
Skatole	154.063	131.073	154	1.39988	0.87242	2.61557
iminoaspartate	154.078	131.088	154	1.39988	0.87242	2.61557
B-alaninebetaine	154.084	131.095	154	1.39988	0.87242	2.61557
isoleucine	154.084	131.095	154	1.39988	0.87242	2.61557
leucine	154.084	131.095	154	1.39988	0.87242	2.61557
dopamine and octopamine	154.087	153.079	154	1.39988	0.87242	2.61557
octopamine	154.087	153.079	154	1.39988	0.87242	2.61557
dopamine	154.087	153.079	154	1.39988	0.87242	2.61557
N-carbamoylputrescine	154.096	131.106	154	1.39988	0.87242	2.61557
nicotine-Glucuronide	378.331	339.367	378.4	1.38545	1.16052	2.59082
kinetin-7-N-glucoside	378.364	377.356	378.4	1.38545	1.16052	2.59082
kinetin-9-N-glucoside	378.364	377.356	378.4	1.38545	1.16052	2.59082
S-adenosyl-L-methioninamine	378.424	355.434	378.4	1.38545	1.16052	2.59082
2-amino-7,8-dihydro-4-hydroxy-6-(diphosphooxymethyl)pteridine	377.998	355.008	378	1.38387	-1.85698	-2.5881
1-(5'-phosphoribosyl)-5-amino-4-(N-succinocarboxamide)-imidazole	493.037	454.074	493	1.381	-1.5764	-2.58318
dihydrolipoamide	208.356	207.348	208.4	1.38089	1.0253	2.583
gamma-L-glutamyl-L-cysteine	273.052	250.062	273	1.35773	-0.855884	-2.54338
Butein	273.076	272.068	273	1.35773	-0.855884	-2.54338
naringenin	273.076	272.068	273	1.35773	-0.855884	-2.54338
tetrahydroxychalcone	273.076	272.068	273	1.35773	-0.855884	-2.54338
tellurite	198.563	159.599	198.6	1.35693	-0.855017	-2.54201
5-oxoproline	152.105	129.115	152.2	1.34498	-0.869151	-2.52162
pyrroline-hydroxy-carboxylate	152.105	129.115	152.2	1.34498	-0.869151	-2.52162
D-cathine	152.107	151.1	152.2	1.34498	-0.869151	-2.52162
L-pipecolate	152.148	129.158	152.2	1.34498	-0.869151	-2.52162
acetaminophen	152.173	151.165	152.2	1.34498	-0.869151	-2.52162
N-methylphenylethanolamine	152.216	151.208	152.2	1.34498	-0.869151	-2.52162
deoxyinosine	291.05	252.086	291	1.34	-3.05439	-2.51313
octylglucoside	293.38	292.372	293.4	1.33492	1.12676	2.50449
caffeoyl putrescine	273.122	250.132	273.2	1.33308	-0.864181	-2.50135
clorgyline	273.182	272.174	273.2	1.33308	-0.864181	-2.50135
ent-kaurene	273.258	272.25	273.2	1.33308	-0.864181	-2.50135
-glutamylcysteine;L-gamma	273.259	250.269	273.2	1.33308	-0.864181	-2.50135
Hexacosan-1-ol	405.407	382.418	405.4	1.33035	2.14123	2.49671
thiosulfate	135.108	112.118	135.2	1.32055	-1.2033	-2.48004
trans-1,2-Dihydrobenzene-1,2-diol	135.118	112.128	135.2	1.32055	-1.2033	-2.48004
adenine-ring	135.128	134.12	135.2	1.32055	-1.2033	-2.48004
2,3-dihydroxy-isovalerate	135.14	134.132	135.2	1.32055	-1.2033	-2.48004
nt-pentose-ring	135.14	134.132	135.2	1.32055	-1.2033	-2.48004
6,7-dihydropteridine	135.148	134.14	135.2	1.32055	-1.2033	-2.48004
2-keto-isovalerate	117.124	116.116	117.2	1.31263	-1.4497	-2.46659
5-aminopentanamide	117.171	116.163	117.2	1.31263	-1.4497	-2.46659
trimethylaminoacetone	117.191	116.183	117.2	1.31263	-1.4497	-2.46659
Triglochinin	382.075	359.085	382	1.29848	-1.26458	-2.44259
arachidic acid	313.311	312.303	313.4	1.2971	-1.77304	-2.44025
icosanoic acid	313.311	312.303	313.4	1.2971	-1.77304	-2.44025
17-beta;-androstan-3-one;-hydroxy-5alpha	313.435	290.445	313.4	1.2971	-1.77304	-2.44025
androsterone	313.435	290.445	313.4	1.2971	-1.77304	-2.44025
N-acetyl-L-glutamate-5-phosphateM	307.994	269.03	308	1.2965	-1.05764	-2.43923
dCMP	308.065	307.057	308	1.2965	-1.05764	-2.43923
glutathione	308.092	307.084	308	1.2965	-1.05764	-2.43923
Nonacosane	431.459	408.469	431.4	1.29128	2.29792	2.43039
sedoheptulose-7-phosphate	291.048	290.04	291	1.27676	-3.00347	-2.40583
(5Z,8Z,10E,14Z)-(12S)-12-hydroperoxyicosa-5,8,10,14-tetraenoate	375.434	336.47	375.4	1.26986	2.04483	2.39416
(5Z,8Z,11Z,13E)-(15S)-15-hydroperoxyicosa-5,8,11,13-tetraenoate	375.434	336.47	375.4	1.26986	2.04483	2.39416
(6E,8Z,11Z,14Z)-(5s)-5-hydroperoxycosa-6,8,11,14-tetraenoate	375.434	336.47	375.4	1.26986	2.04483	2.39416
(6z,8e,10e,14z)-(5s,12r)-5,12-dihydroxyicosa-6,8,10,14-tetraenoate	375.434	336.47	375.4	1.26986	2.04483	2.39416
(13E)-11-alpha;-hydroxy-9,15-dioxoprost-13-enoate	375.46	352.47	375.4	1.26986	2.04483	2.39416
(5Z,13E)-(15S)-11,15-dihydroxy-9-oxoprosta-5,13-dienoate	375.46	352.47	375.4	1.26986	2.04483	2.39416
(5Z,13E)-(15S)-11-alpha;,15-dihydroxy-9-oxoprost-13-enoate	375.46	352.47	375.4	1.26986	2.04483	2.39416
(5Z,13E)-(15S)-11-alpha;,15-dihydroxy-9-oxoprosta-5,13-dienoate	375.46	352.47	375.4	1.26986	2.04483	2.39416
(5z,13e)-(15s)-6,9-alpha;,15-dihydroxyprosta-5,13-dienoate;-epoxy-11-alpha	375.46	352.47	375.4	1.26986	2.04483	2.39416
(5Z,13E)-(15S)-9alpha;,11alpha;-epoxy-15-hydroxythromboxa-5,13-dienoate	375.46	352.47	375.4	1.26986	2.04483	2.39416
(5z,13e)-(15s)-9-alpha;,15-dihydroxy-11-oxoprosta-5,13-dienoate	375.46	352.47	375.4	1.26986	2.04483	2.39416
(6Z,8E,10E,14Z)-(5S,12R)-5,12,20-Trihydroxyicosa-6,8,10,14-	375.46	352.47	375.4	1.26986	2.04483	2.39416
prostaglandin-H2	375.46	352.47	375.4	1.26986	2.04483	2.39416
oleate	305.455	282.465	305.4	1.25766	1.16171	2.37356
arachidonate	305.48	304.472	305.4	1.25766	1.16171	2.37356
-glucosaminylamine;N-acetyl-beta	243.215	220.225	243.2	1.25534	-1.26078	-2.36966
Jervine	426.301	425.293	426.4	1.25287	1.1952	2.36549
thiamine	426.32	425.312	426.4	1.25287	1.1952	2.36549
benzyladenine-7-N-glucoside	426.358	387.394	426.4	1.25287	1.1952	2.36549
benzyladenine-9-N-glucoside	426.358	387.394	426.4	1.25287	1.1952	2.36549
biliverdin-IX-alpha	603.629	580.639	603.6	1.24987	-1.47636	-2.36043
ribulose-1,5-bisphosphate	348.949	309.986	349	1.2371	-1.39959	-2.33892
dUDP	410.997	388.007	411	1.21478	1.36215	2.30138
indospicine	174.124	173.116	174.2	1.20975	-1.55635	-2.29294
L-indospicine	174.124	173.116	174.2	1.20975	-1.55635	-2.29294
N-acetylarylamine	174.129	135.165	174.2	1.20975	-1.55635	-2.29294
acetaminophen	174.155	151.165	174.2	1.20975	-1.55635	-2.29294
(R)-amphetamine	174.172	135.208	174.2	1.20975	-1.55635	-2.29294
(S)-amphetamine	174.172	135.208	174.2	1.20975	-1.55635	-2.29294
N-methylphenylethanolamine	174.198	151.208	174.2	1.20975	-1.55635	-2.29294
ergocalciferol	435.303	396.339	435.4	1.20626	1.24811	2.28708
ergosterol	435.303	396.339	435.4	1.20626	1.24811	2.28708
fucosterol	435.36	412.37	435.4	1.20626	1.24811	2.28708
stigmasterol	435.36	412.37	435.4	1.20626	1.24811	2.28708
6-deoxoeasterone	435.384	434.376	435.4	1.20626	1.24811	2.28708
6-deoxotyphasterol	435.384	434.376	435.4	1.20626	1.24811	2.28708
5alpha;-cholesta-8,24-dien-3-one	405.618	382.628	405.6	1.19817	1.07537	2.27351
7-dehydrodesmosterol	405.618	382.628	405.6	1.19817	1.07537	2.27351
5alpha;-Androstane-3,17-dione	289.437	288.429	289.4	1.19123	1.44476	2.26187
estrone-sulfate	373.419	350.429	373.4	1.1862	1.51938	2.25344
(5Z,13E)-11-alpha;-hydroxy-9,15-dioxoprost-13-enoate	373.444	350.454	373.4	1.1862	1.51938	2.25344
emopamil	373.467	334.503	373.4	1.1862	1.51938	2.25344
pyrophosphate-group	177.975	176.967	178	1.18417	1.21022	2.25003
hydroxynicotinic acid	177.991	139.027	178	1.18417	1.21022	2.25003
4-amino-5-hydroxymethyl-2-methylpyrimidine	178.038	139.075	178	1.18417	1.21022	2.25003
Alliin	178.054	177.046	178	1.18417	1.21022	2.25003
histidine	178.059	155.07	178	1.18417	1.21022	2.25003
L-histidine	178.059	155.07	178	1.18417	1.21022	2.25003
4-nitrophenol	178.074	139.11	178	1.18417	1.21022	2.25003
trans-3-hydroxycotinine-glucuronide	391.333	368.343	391.4	1.18323	1.88972	2.24846
lignoceric acid	391.355	368.365	391.4	1.18323	1.88972	2.24846
lignoeric acid	391.355	368.365	391.4	1.18323	1.88972	2.24846
(13E)-11-alpha;-hydroxy-9,15-dioxoprost-13-enoate	391.434	352.47	391.4	1.18323	1.88972	2.24846
(5Z,13E)-(15S)-11,15-dihydroxy-9-oxoprosta-5,13-dienoate	391.434	352.47	391.4	1.18323	1.88972	2.24846
(5Z,13E)-(15S)-11-alpha;,15-dihydroxy-9-oxoprost-13-enoate	391.434	352.47	391.4	1.18323	1.88972	2.24846
(5Z,13E)-(15S)-11-alpha;,15-dihydroxy-9-oxoprosta-5,13-dienoate	391.434	352.47	391.4	1.18323	1.88972	2.24846
(5z,13e)-(15s)-6,9-alpha;,15-dihydroxyprosta-5,13-dienoate;-epoxy-11-alpha	391.434	352.47	391.4	1.18323	1.88972	2.24846
(5Z,13E)-(15S)-9alpha;,11alpha;-epoxy-15-hydroxythromboxa-5,13-dienoate	391.434	352.47	391.4	1.18323	1.88972	2.24846
(5z,13e)-(15s)-9-alpha;,15-dihydroxy-11-oxoprosta-5,13-dienoate	391.434	352.47	391.4	1.18323	1.88972	2.24846
(6Z,8E,10E,14Z)-(5S,12R)-5,12,20-Trihydroxyicosa-6,8,10,14-	391.434	352.47	391.4	1.18323	1.88972	2.24846
prostaglandin-H2	391.434	352.47	391.4	1.18323	1.88972	2.24846
nordihydroguaiaretate	325.359	302.369	325.4	1.18244	-1.73469	-2.24714
caffeoylshikimate	337.092	336.084	337	1.1742	-1.15317	-2.23334
2,3-diketo-5-methylthio-1-phosphopentane	243.191	242.183	243.2	1.16563	-1.2168	-2.219
leukotriene-A4	319.463	318.455	319.4	1.1639	1.43243	2.21611
Triacontan-1-ol	319.488	318.48	319.4	1.1639	1.43243	2.21611
(5Z,13E)-11-alpha;-hydroxy-9,15-dioxoprost-13-enoate	351.462	350.454	351.4	1.15872	1.86278	2.20744
pyridoxamine phosphate	271.046	248.056	271	1.14865	1.46668	2.19062
apigenin	271.061	270.053	271	1.14865	1.46668	2.19062
genistein	271.061	270.053	271	1.14865	1.46668	2.19062
Sulphuretin	271.061	270.053	271	1.14865	1.46668	2.19062
Imperatorin	271.097	270.089	271	1.14865	1.46668	2.19062
2-(alpha-D-galactosyl)-sn-glycerol 3-phosphate	373.03	334.067	373	1.14474	-1.76174	-2.18408
leukotriene-A4	357.419	318.455	357.4	1.14144	1.66192	2.17856
Triacontan-1-ol	357.444	318.48	357.4	1.14144	1.66192	2.17856
emopamil	357.493	334.503	357.4	1.14144	1.66192	2.17856
5,6-dihydroxyindole-2-carboxylate	232.123	193.159	232.2	1.12939	-2.14098	-2.15845
L-dopachrome	232.123	193.159	232.2	1.12939	-2.14098	-2.15845
N2-succinyl-L-glutamate	232.213	231.205	232.2	1.12939	-2.14098	-2.15845
minoxidil	232.24	209.25	232.2	1.12939	-2.14098	-2.15845
ITP	508.988	507.98	509	1.12457	-1.24352	-2.15041
strychnine	373.132	334.168	373.2	1.12173	1.2654	2.14568
cornoside	373.147	350.158	373.2	1.12173	1.2654	2.14568
prostaglandin A	373.178	334.214	373.2	1.12173	1.2654	2.14568
prostaglandin B	373.178	334.214	373.2	1.12173	1.2654	2.14568
prostaglandin C	373.178	334.214	373.2	1.12173	1.2654	2.14568
prostaglandin J	373.178	334.214	373.2	1.12173	1.2654	2.14568
prostaglandin J2	373.178	334.214	373.2	1.12173	1.2654	2.14568
biocytin	373.191	372.183	373.2	1.12173	1.2654	2.14568
prostaglandin E	373.199	350.209	373.2	1.12173	1.2654	2.14568
4alpha;-carboxy-4beta;-cholesta-8,24-dien-3beta;-methyl-5alpha;-ol	481.645	442.681	481.6	1.11253	1.46241	2.13033
nicotinate-D-ribonucleotide	337.056	336.048	337	1.10898	-1.19122	-2.12442
1-(5'-phosphoribosyl)-5-amino-4-imidazolecarboxamide	377.026	338.063	377	1.10498	-1.15861	-2.11775
5-amino-6-(5'-phosphoribosylamino)uracil	377.047	354.058	377	1.10498	-1.15861	-2.11775
5-amino-6-(5'-phosphoribosylamino)-uracil	377.047	354.058	377	1.10498	-1.15861	-2.11775
4-coumaroylquinate	377.064	338.1	377	1.10498	-1.15861	-2.11775
Dihyrosamidin	377.066	376.058	377	1.10498	-1.15861	-2.11775
3-caffeoylquinic acid (chlorogenic acid)	377.085	354.095	377	1.10498	-1.15861	-2.11775
caffeoylquinate	377.085	354.095	377	1.10498	-1.15861	-2.11775
chlorogenic acid	377.085	354.095	377	1.10498	-1.15861	-2.11775
Scopolin	377.085	354.095	377	1.10498	-1.15861	-2.11775
Vernoflexuoside	447.142	408.178	447.2	1.10364	1.78447	2.11551
Ni2+	81.6898	58.7	81.6	1.0983	-1.78469	-2.10662
[truncated: 56 more rows]
