# Supplementary material for: Metabolic Signature of Articular Cartilage Following Mechanical Injury: An Integrated Transcriptomics and Metabolomics Analysis
Source: Front Mol Biosci. 2020 Dec 17;7:592905. doi: 10.3389/fmolb.2020.592905 (PMC7773849; doi:10.3389/fmolb.2020.592905)
Supplement: Supplementary file 5 [file Table_4.xlsx]

## Sheet: Sheet1
Pathway Name	Match Status	-log(p)	Link	Enriched genes and metabolites (red)
Glycolysis or Gluconeogenesis	33/61	15.78	KEGG	Acetaldehyde; Ethanol; Thiamin diphosphate; Pyruvate; 2-(alpha-Hydroxyethyl)thiamine diphosphate; Enzyme N6-(lipoyl)lysine; Acetyl-CoA; Enzyme N6-(dihydrolipoyl)lysine; (S)-Lactate; Phosphoenolpyruvate; 2-Phospho-D-glycerate; D-Glyceraldehyde 3-phosphate; beta-D-Fructose 1,6-bisphosphate; beta-D-Fructose 6-phosphate; alpha-D-Glucose 6-phosphate; D-Glucose 1-phosphate; beta-D-Glucose 6-phosphate; …
Pentose phosphate pathway	26/47	13.238	KEGG	alpha-D-Glucose 6-phosphate; Deoxyribose; 2-Deoxy-D-ribose 1-phosphate; 2-Deoxy-D-ribose 5-phosphate; D-Ribose 5-phosphate; alpha-D-Ribose 1-phosphate; D-Ribose; Sedoheptulose 7-phosphate; D-Glyceraldehyde 3-phosphate; D-Ribulose 5-phosphate; beta-D-Fructose 6-phosphate; beta-D-Fructose 1,6-bisphosphate; 6-Phospho-D-gluconate; D-Glucono-1,5-lactone 6-phosphate; beta-D-Glucose 6-phosphate; D-Gluco…
Fructose and mannose metabolism	20/37	9.9936	KEGG	D-Sorbitol; D-Fructose; D-Mannose; beta-D-Fructose 2,6-bisphosphate; D-Mannose 6-phosphate; L-Fucose 1-phosphate; GDP-4-dehydro-6-deoxy-D-mannose; GDP-mannose; D-Mannose 1-phosphate; beta-D-Fructose 6-phosphate; D-Glyceraldehyde 3-phosphate; D-Fructose 1-phosphate; D-Glyceraldehyde; beta-D-Fructose 1,6-bisphosphate; 6-Deoxy-L-galactose; alpha-D-Glucose; GDP-L-fucose; Glycerone phosphate; Akr1b3, …
Drug metabolism - cytochrome P450	20/39	9.0109	KEGG	Aldophosphamide; Demethylcitalopram; Didemethylcitalopram; Citalopram aldehyde; 2-Phenyl-1,3-propanediol monocarbamate; 4-Hydroxy-5-phenyltetrahydro-1,3-oxazin-2-one; 3-Carbamoyl-2-phenylpropionaldehyde; Tamoxifen N-oxide; 3-Hydroxylidocaine; Monoethylglycinexylidide; 4-Glutathionyl cyclophosphamide; Alcophosphamide; Carboxyphosphamide; Codeine-6-glucuronide; Morphine-3-glucuronide; Citalopram pr…
Arginine biosynthesis	15/27	8.1722	KEGG	L-Glutamate; L-Arginine; N-Acetylornithine; N-(L-Arginino)succinate; L-Citrulline; L-Aspartate; Carbamoyl phosphate; L-Ornithine; Ammonia; L-Glutamine; 2-Oxoglutarate; N-Acetyl-L-glutamate; Urea; Fumarate; Glud1, AI118167, Gdh-X, Glud, Gludl; Nos1, 2310005C01Rik, N-NOS, NC-NOS, NO, NOS, NOS-I, Nos-1, bNOS, nNOS...; Acy1, 1110014J22Rik, Acy-1; Nags, 1700120E20Rik, argA; Arg1, AI, AI256583, Arg-1, …
Tyrosine metabolism	34/88	7.1643	KEGG	L-Dopachrome; L-Normetanephrine; 3-Methoxy-4-hydroxyphenylglycolaldehyde; L-Noradrenaline; L-Adrenaline; 3,4-Dihydroxymandelate; 3,4-Dihydroxymandelaldehyde; 3,4-Dihydroxyphenylethyleneglycol; L-Metanephrine; Dopamine; 3,4-Dihydroxyphenylacetaldehyde; 3,4-Dihydroxyphenylacetate; 3-Methoxy-4-hydroxyphenylacetaldehyde; 3-Methoxytyramine; 3,4-Dihydroxy-L-phenylalanine; 3,5-Diiodo-L-tyrosine; 3-Iodo-…
Galactose metabolism	22/51	6.6873	KEGG	Stachyose; D-Tagatose 6-phosphate; D-Gal alpha 1->6D-Gal alpha 1->6D-Glucose; Sucrose; Raffinose; Melibiose; D-Galactose; 3-beta-D-Galactosyl-sn-glycerol; Epimelibiose; Melibiitol; alpha-D-Galactosyl-(1->3)-1D-myo-inositol; alpha-D-Glucose; Lactose; D-Glucose 1-phosphate; UDP-alpha-D-galactose; UDP-glucose; alpha-D-Galactose 1-phosphate; alpha-D-Galactose; alpha-D-Glucose 6-phosphate; D-Tagatose …
Glycine, serine and threonine metabolism	28/72	6.2183	KEGG	L-Serine; Choline; Betaine aldehyde; Betaine; Guanidinoacetate; 3-Phospho-D-glycerate; N,N-Dimethylglycine; L-Cystathionine; Glycine; O-Phospho-L-serine; Sarcosine; 5,10-Methylenetetrahydrofolate; L-Threonine; Lipoylprotein; Aminoacetone; D-Glycerate; [Protein]-S8-aminomethyldihydrolipoyllysine; Tetrahydrofolate; Dihydrolipoylprotein; 2-Phospho-D-glycerate; D-Serine; Hydroxypyruvate; Creatine; 3-…
Nitrogen metabolism	07/10	6.0978	KEGG	CO2; Ammonia; L-Glutamate; HCO3-; Carbamoyl phosphate; L-Glutamine; Car8, AW546993, Ca8, Cals, Cals1, Carp, wdl...; Cps1, 4732433M03Rik, CPS, D1Ucla3; Glul, GS, Glns; Glud1, AI118167, Gdh-X, Glud, Gludl
Vitamin B6 metabolism	11/21	5.6486	KEGG	O-Phospho-4-hydroxy-L-threonine; Pyridoxine phosphate; Pyridoxamine phosphate; Pyridoxine; Pyridoxal phosphate; Pyridoxal; Pyridoxamine; 2-Oxo-3-hydroxy-4-phosphobutanoate; 4-Pyridoxate; Psat1, D8Ertd814e, EPIP, PSA, Psat; Pnpo, AI415282; Pdxp, 1600027H05Rik, AB041662, PLPP...; Pdxk, 2310036D04Rik, AA119688, C77999; Aox1, AI196512, AI255253, Ao, Aox-1, Aox-2, Aox2, Moro, Ro...
Arginine and proline metabolism	28/78	4.8897	KEGG	L-Arginine; N(omega)-Hydroxyarginine; Guanidinoacetate; Creatine; 4-Aminobutanoate; Agmatine; Putrescine; 4-Aminobutyraldehyde; S-Adenosylmethioninamine; S-Adenosyl-L-methionine; Spermidine; N-Acetylputrescine; N4-Acetylaminobutanal; Spermine; trans-3-Hydroxy-L-proline; D-Proline; (4R)-4-Hydroxy-2-oxoglutarate; L-erythro-4-Hydroxyglutamate; L-4-Hydroxyglutamate semialdehyde; L-1-Pyrroline-3-hydro…
Pentose and glucuronate interconversions	14/32	4.8012	KEGG	beta-D-Glucuronoside; D-Ribulose 5-phosphate; D-Ribitol 5-phosphate; D-Xylulose; L-Arabitol; Xylitol; L-Gulonate; D-Glucose 1-phosphate; UDP-glucuronate; UDP-glucose; D-Xylose; D-Glucuronate; D-Xylulose 5-phosphate; CDP-ribitol; L-Arabinose; L-Xylulose; 3-Dehydro-L-gulonate; D-Xylonolactone; Gusb, AI747421, Gur, Gus, Gus-r, Gus-s, Gus-t, Gus-u, Gut, asd, g...; Rpe, 2810429B02Rik, 5730518J08Rik; I…
Phenylalanine metabolism	45597	4.3856	KEGG	Phenylacetaldehyde; L-Phenylalanine; Phenethylamine; Phenylpyruvate; Benzoyl-CoA; Phenylacetyl-CoA; Phenylacetic acid; 2-Hydroxyphenylacetate; 2-Hydroxy-3-phenylpropenoate; Hippurate; L-Tyrosine; Phenylacetylglycine; Aldh3a1, Ahd-4, Ahd4, Aldh, Aldh3...; Ddc, Aadc; Aoc3, SSAO, VAP1...; Maob, 6330414K01Rik, MAO-B...; Hpd, 4HPPD, Fla, Flp, Hppd, Laf; Tat; Got1, AI789014, Got-1, cAspAT, cCAT...; Mif…
Alanine, aspartate and glutamate metabolism	22/61	4.1357	KEGG	N-Acetyl-L-aspartate; 2-Oxosuccinamate; L-Aspartate; L-Asparagine; D-Aspartate; N-(L-Arginino)succinate; N6-(1,2-Dicarboxyethyl)-AMP; L-Alanine; Succinate semialdehyde; L-Glutamate; 4-Aminobutanoate; L-Glutamine; Ammonia; 2-Oxoglutaramate; (S)-1-Pyrroline-5-carboxylate; N-Acetylaspartylglutamate; N-Acetylaspartylglutamylglutamate; Citrate; Oxaloacetate; Fumarate; Pyruvate; N-Carbamoyl-L-aspartate…
Purine metabolism	50/169	3.4592	KEGG	GDP; Xanthine; D-Ribose 5-phosphate; L-Glutamine; 5-Phospho-alpha-D-ribose 1-diphosphate; 5-Phosphoribosylamine; 5'-Phosphoribosylglycinamide; 2-(Formamido)-N1-(5'-phosphoribosyl)acetamidine; 1-(5'-Phosphoribosyl)-5-amino-4-imidazolecarboxamide; 1-(5'-Phosphoribosyl)-5-amino-4-(N-succinocarboxamide)-imidazole; 1-(5-Phospho-D-ribosyl)-5-amino-4-imidazolecarboxylate; 1-(5'-Phosphoribosyl)-5-formami…
Pantothenate and CoA biosynthesis	13/34	3.3194	KEGG	Dephospho-CoA; Pantetheine 4'-phosphate; Pantetheine; (R)-4'-Phosphopantothenoyl-L-cysteine; N-((R)-Pantothenoyl)-L-cysteine; Pantothenate; 3-Ureidopropionate; 5,6-Dihydrouracil; L-Valine; L-Aspartate; Apo-[acyl-carrier-protein]; CoA; D-4'-Phosphopantothenate; L-Cysteine; beta-Alanine; Uracil; 3-Methyl-2-oxobutanoic acid; Adenosine 3',5'-bisphosphate; Acyl-carrier protein; Coasy, 1300003G02Rik, D…
