# Supplementary material for: Metabolic Signature of Articular Cartilage Following Mechanical Injury: An Integrated Transcriptomics and Metabolomics Analysis
Source: Front Mol Biosci. 2020 Dec 17;7:592905. doi: 10.3389/fmolb.2020.592905 (PMC7773849; doi:10.3389/fmolb.2020.592905)
Supplement: Supplementary file 6 [file Table_5.xlsx]

## Sheet: Sheet1
Pathway Name	Match Status	p	-log(p)	FDR	Matched metabolites ( red)
Arginine and proline metabolism	28/38	5.0914e-12	26.003	4.2768e-10	L-Arginine; N(omega)-Hydroxyarginine; Guanidinoacetate; Creatine; 4-Aminobutanoate; Agmatine; Putrescine; 4-Aminobutyraldehyde; S-Adenosylmethioninamine; S-Adenosyl-L-methionine; Spermidine; N-Acetylputrescine; N4-Acetylaminobutanal; Spermine; trans-3-Hydroxy-L-proline; D-Proline; (4R)-4-Hydroxy-2-oxoglutarate; L-erythro-4-Hydroxyglutamate; L-4-Hydroxyglutamate semialdehyde; L-1-Pyrroline-3-hydro…
Vitamin B6 metabolism	09/09	9.4505e-07	13.872	3.9692e-05	O-Phospho-4-hydroxy-L-threonine; Pyridoxine phosphate; Pyridoxamine phosphate; Pyridoxine; Pyridoxal phosphate; Pyridoxal; Pyridoxamine; 2-Oxo-3-hydroxy-4-phosphobutanoate; 4-Pyridoxate
Tyrosine metabolism	22/42	8.6565e-06	11.657	0.00024238	L-Dopachrome; L-Normetanephrine; 3-Methoxy-4-hydroxyphenylglycolaldehyde; L-Noradrenaline; L-Adrenaline; 3,4-Dihydroxymandelate; 3,4-Dihydroxymandelaldehyde; 3,4-Dihydroxyphenylethyleneglycol; L-Metanephrine; Dopamine; 3,4-Dihydroxyphenylacetaldehyde; 3,4-Dihydroxyphenylacetate; 3-Methoxy-4-hydroxyphenylacetaldehyde; 3-Methoxytyramine; 3,4-Dihydroxy-L-phenylalanine; 3,5-Diiodo-L-tyrosine; 3-Iodo-…
D-Glutamine and D-glutamate metabolism	06/06	9.8386e-05	9.2266	0.0017674	D-Glutamate; L-Glutamate; D-Glutamine; L-Glutamine; 5-Oxo-D-proline; 2-Oxoglutarate
Galactose metabolism	15/27	0.0001052	9.1596	0.0017674	Stachyose; D-Tagatose 6-phosphate; D-Gal alpha 1->6D-Gal alpha 1->6D-Glucose; Sucrose; Raffinose; Melibiose; D-Galactose; 3-beta-D-Galactosyl-sn-glycerol; Epimelibiose; Melibiitol; alpha-D-Galactosyl-(1->3)-1D-myo-inositol; alpha-D-Glucose; Lactose; D-Glucose 1-phosphate; UDP-alpha-D-galactose; UDP-glucose; alpha-D-Galactose 1-phosphate; alpha-D-Galactose; alpha-D-Glucose 6-phosphate; D-Tagatose …
Arginine biosynthesis	09/14	0.00066101	7.3217	0.0091447	L-Glutamate; L-Arginine; N-Acetylornithine; N-(L-Arginino)succinate; L-Citrulline; L-Aspartate; Carbamoyl phosphate; L-Ornithine; Ammonia; L-Glutamine; 2-Oxoglutarate; N-Acetyl-L-glutamate; Urea; Fumarate
Alanine, aspartate and glutamate metabolism	14/28	0.00076206	7.1795	0.0091447	N-Acetyl-L-aspartate; 2-Oxosuccinamate; L-Aspartate; L-Asparagine; D-Aspartate; N-(L-Arginino)succinate; N6-(1,2-Dicarboxyethyl)-AMP; L-Alanine; Succinate semialdehyde; L-Glutamate; 4-Aminobutanoate; L-Glutamine; Ammonia; 2-Oxoglutaramate; (S)-1-Pyrroline-5-carboxylate; N-Acetylaspartylglutamate; N-Acetylaspartylglutamylglutamate; Citrate; Oxaloacetate; Fumarate; Pyruvate; N-Carbamoyl-L-aspartate…
Tryptophan metabolism	18/41	0.00099437	6.9134	0.010441	L-Tryptophan; Melatonin; N-Acetylserotonin; Serotonin; 5-Hydroxyindoleacetate; 5-Hydroxykynurenamine; 5-Hydroxykynurenine; 5-Hydroxy-L-tryptophan; L-Formylkynurenine; Acetoacetyl-CoA; (S)-3-Hydroxybutanoyl-CoA; Crotonoyl-CoA; Glutaryl-CoA; 2-Oxoadipate; 2-Aminomuconate semialdehyde; 2-Amino-3-carboxymuconate semialdehyde; 3-Hydroxyanthranilate; L-Kynurenine; Formylanthranilate; 3-Hydroxy-L-kynure…
D-Arginine and D-ornithine metabolism	04/04	0.0021514	6.1416	0.02008	D-Ornithine; D-Arginine; 5-Amino-2-oxopentanoic acid; 5-Guanidino-2-oxopentanoate
Pentose phosphate pathway	11/22	0.0028618	5.8563	0.024039	alpha-D-Glucose 6-phosphate; Deoxyribose; 2-Deoxy-D-ribose 1-phosphate; 2-Deoxy-D-ribose 5-phosphate; D-Ribose 5-phosphate; alpha-D-Ribose 1-phosphate; D-Ribose; Sedoheptulose 7-phosphate; D-Glyceraldehyde 3-phosphate; D-Ribulose 5-phosphate; beta-D-Fructose 6-phosphate; beta-D-Fructose 1,6-bisphosphate; 6-Phospho-D-gluconate; D-Glucono-1,5-lactone 6-phosphate; beta-D-Glucose 6-phosphate; D-Gluco…
Fructose and mannose metabolism	10/20	0.0044644	5.4116	0.034092	D-Sorbitol; D-Fructose; D-Mannose; beta-D-Fructose 2,6-bisphosphate; D-Mannose 6-phosphate; L-Fucose 1-phosphate; GDP-4-dehydro-6-deoxy-D-mannose; GDP-mannose; D-Mannose 1-phosphate; beta-D-Fructose 6-phosphate; D-Glyceraldehyde 3-phosphate; D-Fructose 1-phosphate; D-Glyceraldehyde; beta-D-Fructose 1,6-bisphosphate; 6-Deoxy-L-galactose; L-Fuconate; alpha-D-Glucose; GDP-L-fucose; Glycerone phospha…
Glycolysis / Gluconeogenesis	11/26	0.013528	4.303	0.080532	Acetaldehyde; Ethanol; Thiamin diphosphate; Pyruvate; 2-(alpha-Hydroxyethyl)thiamine diphosphate; Enzyme N6-(lipoyl)lysine; Acetyl-CoA; Enzyme N6-(dihydrolipoyl)lysine; (S)-Lactate; Phosphoenolpyruvate; 2-Phospho-D-glycerate; D-Glyceraldehyde 3-phosphate; beta-D-Fructose 1,6-bisphosphate; beta-D-Fructose 6-phosphate; alpha-D-Glucose 6-phosphate; D-Glucose 1-phosphate; beta-D-Glucose 6-phosphate; …
Valine, leucine and isoleucine biosynthesis	05/08	0.014381	4.2419	0.080532	L-Threonine; (S)-3-Methyl-2-oxopentanoic acid; L-Leucine; 3-Methyl-2-oxobutanoic acid; 2-Oxobutanoate; L-Isoleucine; 4-Methyl-2-oxopentanoate; L-Valine
Ascorbate and aldarate metabolism	05/08	0.014381	4.2419	0.080532	myo-Inositol; UDP-glucose; L-Gulono-1,4-lactone; D-Glucuronolactone; UDP-glucuronate; D-Glucuronate; L-Gulonate; D-Glucarate
Pentose and glucuronate interconversions	08/18	0.02483	3.6957	0.13036	beta-D-Glucuronoside; D-Ribulose 5-phosphate; D-Ribitol 5-phosphate; D-Xylulose; L-Arabitol; Xylitol; L-Gulonate; D-Glucose 1-phosphate; UDP-glucuronate; UDP-glucose; D-Xylose; D-Glucuronate; D-Xylulose 5-phosphate; CDP-ribitol; L-Arabinose; L-Xylulose; 3-Dehydro-L-gulonate; D-Xylonolactone
Pyrimidine metabolism	14/39	0.027497	3.5937	0.13043	UDP; L-Glutamine; Carbamoyl phosphate; (S)-Dihydroorotate; Orotidine 5'-phosphate; UMP; UTP; Uridine; 5,6-Dihydrouracil; 3-Ureidopropionate; CTP; CDP; CMP; Cytidine; dCDP; dCMP; dCTP; Deoxycytidine; dUTP; dUDP; dUMP; Deoxyuridine; dTDP; dTTP; dTMP; Thymidine; Thymine; (R)-5,6-Dihydrothymine; (R)-3-Ureidoisobutyrate; P1,P4-Bis(5'-uridyl) tetraphosphate; 2'-Deoxy-5-hydroxymethylcytidine-5'-diphosph…
Lysine degradation	10/25	0.02795	3.5773	0.13043	L-Lysine; 4-Trimethylammoniobutanoate; 4-Trimethylammoniobutanal; N6,N6,N6-Trimethyl-L-lysine; Protein N6-methyl-L-lysine; Protein lysine; Procollagen 5-hydroxy-L-lysine; Protein N6,N6-dimethyl-L-lysine; Crotonoyl-CoA; (S)-3-Hydroxybutanoyl-CoA; N6-(L-1,3-Dicarboxypropyl)-L-lysine; L-2-Aminoadipate 6-semialdehyde; L-2-Aminoadipate; 2-Oxoadipate; Acetoacetyl-CoA; Glutaryl-CoA; L-Pipecolate; 5-Phos…
Phenylalanine, tyrosine and tryptophan biosynthesis	03/04	0.033645	3.3919	0.14875	Phenylpyruvate; L-Phenylalanine; L-Tyrosine; 3-(4-Hydroxyphenyl)pyruvate
Glycine, serine and threonine metabolism	12/33	0.036237	3.3177	0.15219	L-Serine; Choline; Betaine aldehyde; Betaine; Guanidinoacetate; 3-Phospho-D-glycerate; N,N-Dimethylglycine; L-Cystathionine; Glycine; O-Phospho-L-serine; Sarcosine; 5,10-Methylenetetrahydrofolate; L-Threonine; Lipoylprotein; Aminoacetone; D-Glycerate; [Protein]-S8-aminomethyldihydrolipoyllysine; Tetrahydrofolate; Dihydrolipoylprotein; 2-Phospho-D-glycerate; D-Serine; Hydroxypyruvate; Creatine; 3-…
Citrate cycle (TCA cycle)	07/20	0.11947	2.1247	0.43534	Enzyme N6-(dihydrolipoyl)lysine; 2-Oxoglutarate; Thiamin diphosphate; Enzyme N6-(lipoyl)lysine; 3-Carboxy-1-hydroxypropyl-ThPP; Succinyl-CoA; Succinate; Oxalosuccinate; Isocitrate; Oxaloacetate; Acetyl-CoA; (S)-Malate; cis-Aconitate; Citrate; Pyruvate; 2-(alpha-Hydroxyethyl)thiamine diphosphate; [Dihydrolipoyllysine-residue succinyltransferase] S-succinyldihydrolipoyllysine; Fumarate; [Dihydrolip…
