# Supplementary material for: Metabolic Signature of Articular Cartilage Following Mechanical Injury: An Integrated Transcriptomics and Metabolomics Analysis
Source: Front Mol Biosci. 2020 Dec 17;7:592905. doi: 10.3389/fmolb.2020.592905 (PMC7773849; doi:10.3389/fmolb.2020.592905)
Supplement: Supplementary file 7 [file Table_6.xlsx]

## Sheet: Cross Analysis_Venny 2.0.1
290 common elements in "Porcine" and "Murine":								186 elements included exclusively in "Murine":					42 elements included exclusively in "Porcine":
Match								Acetic acid					NA
Pantothenic acid								Aminoacetone					2-Ethylidene-1,5-dimethyl-3,3-diphenylpyrrolidine
L-Homocysteine								3-Aminopropionaldehyde					Pyrroline hydroxycarboxylic acid
4-Phosphopantothenoylcysteine								Glycine					1-Pyrroline-4-hydroxy-2-carboxylate
5-hydroxy-2-oxo-4-ureido-2,5-dihydro-1H-imidazole-5-carboxylate								Sulfate					Pyrrolidonecarboxylic acid
Adenine								Urea					Pyroglutamic acid
Guanine								Glycolate					4-Hydroxy-4-(methylnitrosoamino)-1-(3-pyridinyl)-1-butanone
Putrescine								Glycolic acid					4-[(Hydroxymethyl)nitrosoamino]-1-(3-pyridinyl)-1-butanone
(GlcN)1 (Ino-P)1								L-Methionine					N-(o)-Hydroxyarginine
6-(alpha-D-glucosaminyl)-1D-myo-inositol								Acetoacetic acid					Folic acid
Spermine								Succinic acid semialdehyde					Retinal
3-Methoxy-4-hydroxyphenylglycolaldehyde								2-Ketobutyric acid					11-cis-Retinaldehyde
Homovanillic acid								(S)-Methylmalonic acid semialdehyde					9-cis-Retinal
Indoleacetaldehyde								2-Methyl-3-oxopropanoic acid					Vitamin A2
Vanillylmandelic acid								Cadaverine					Stearic acid
5-Hydroxyindoleacetaldehyde								(R)-b-aminoisobutyric acid					trans-2-Enoyl-OPC8-CoA
Indoleacetic acid								Gamma-Aminobutyric acid					S-Adenosylmethioninamine
Glycerylphosphorylethanolamine								Dimethylglycine					Phytosphingosine
Sorbitol								L-Alpha-aminobutyric acid					Saccharopine
Galactitol								(S)-b-aminoisobutyric acid					Sucrose
L-Tyrosine								Choline					Melibiose
3-Carbamoyl-2-phenylpropionic acid								Glyoxylic acid					Isomaltose
Gluconic acid								D-Lactaldehyde					Beta-Cortol
Gulonic acid								Propionic acid					Alpha-Lactose
5-Hydroxy-L-tryptophan								Uracil					1-beta-D-Glucopyranosyl-4-D-glucopyranose
Nicotinamide riboside								Succinic acid					Trehalose
Arachidic acid								Methylmalonic acid					D-Maltose
Melibiitol								3-Methylthiopropionic acid					(GlcA)2 (GlcN)1 (GlcNAc)1 (S)2
S-Adenosylhomocysteine								Urocanic acid					1-Methyluric acid
S-Adenosylmethionine								L-Dopachrome					7-Methyluric acid
Dehydroepiandrosterone sulfate								5,6-Dihydroxyindole-2-carboxylic acid					Leukotriene A4
Dihydrofolic acid								Glycerol					Dolichyl D-glucosyl phosphate
L-alpha-Acetyl-N-normethadol								L-Malic acid					Didemethylcitalopram
4-Pyridoxic acid								Uridine					(Gal)1 (Xyl)1 (Ser)1
(S)-Lactate								Deoxyribose					4-(Methylnitrosamino)-1-(3-pyridyl)-1-butanol
3a,7b,12a-Trihydroxy-5a-Cholanoic acid								Dihydrouracil					5,6-Dihydro-5-fluorouracil
(S)-1-Pyrroline-5-carboxylate								Hypoxanthine					Estrone sulfate
1-Pyrroline-2-carboxylic acid								4-Hydroxyphenylacetaldehyde					4-(Methylnitrosamino)-1-(3-pyridyl)-1-butanone
5-Hydroxykynurenine								Phenylacetic acid					Carnosine
L-3-Hydroxykynurenine								Fumaric acid					S-(Formylmethyl)glutathione
1,3-Diaminopropane								Dolichyl diphosphate					2'-Deoxy-5-hydroxymethylcytidine-5'-diphosphate
3,7-Dimethyluric acid								Alpha-ketoisovaleric acid					Hippuric acid
1,7-Dimethyluric acid								Gentisate aldehyde
Pipecolic acid								Hydroxypyruvic acid
N4-Acetylaminobutanal								Tartronate semialdehyde
Agmatine								dUMP
Phosphoenolpyruvic acid								Thymine
Xanthine								Imidazoleacetic acid
Quinolinic acid								D-Ribose
Uric acid								D-Xylulose
2-Amino-3-carboxymuconic acid semialdehyde								D-Xylose
Oxalosuccinic acid								L-Arabinose
L-Serine								L-Threo-2-pentulose
D-Serine								(S)-2,3,4,5-Tetrahydropiperidine-2-carboxylate
6-Methylthiopurine								5'-Methylthioadenosine
Homogentisic acid								Riboflavin reduced
3,4-Dihydroxymandelaldehyde								L-Aspartic acid
3,4-Dihydroxybenzeneacetic acid								D-Aspartic acid
L-Arabitol								Betaine
D-Xylitol								L-Valine
L-Fuconate								4-(2-Amino-3-hydroxyphenyl)-2,4-dioxobutanoic acid
Pyridoxal								L-Cysteine
Pyridoxamine								L-Cystine
D-Glyceraldehyde 3-phosphate								Oxoadipic acid
Dihydroxyacetone phosphate								Carbamoyl phosphate
3-Fumarylpyruvate								S-(2,2-Dichloro-1-hydroxy)ethyl glutathione
D-Proline								Homovanillin
L-Proline								Menaquinol
Gentisic acid								24-Hydroxycalcitriol
5-Aminolevulinic acid								3beta,7alpha-Dihydroxy-5-cholestenoate
Trans-3-hydroxy-L-proline								Caprylic acid
4-Hydroxyproline								Capric acid
cis-4-Hydroxy-D-proline								Glycerophosphocholine
L-Glutamic gamma-semialdehyde								Normetanephrine
Indole-5,6-quinone								Epinephrine
5-Amino-2-oxopentanoic acid								Phenylpyruvic acid
O-Phospho-4-hydroxy-L-threonine								Enol-phenylpyruvate
Creatine								L-Dopa
Isocitric acid								Methylimidazoleacetic acid
Citric acid								7-Hydroxymethyl-12-methylbenz[a]anthracene sulfate
Nicotinic acid								Aflatoxin B1 diol
Isonicotinic acid								L-Kynurenine
L-Isoleucine								Formyl-5-hydroxykynurenamine
L-Leucine								Adenosine phosphosulfate
3,4-Dihydroxyphenylglycol								4-Imidazolone-5-propionic acid
Dopamine								Gluconolactone
Norepinephrine								L-Gulonolactone
Pyridoxine								L-Cystathionine
Metanephrine								Biotin
8,11,14-Eicosatrienoic acid								5-L-Glutamyl-taurine
L-Histidine								Benzo[a]pyrene
Orotic acid								p-Hydroxyfelbamate
Guanidoacetic acid								2-Hydroxyfelbamate
Glycerol 3-phosphate								L-Formylkynurenine
4-Aminobutyraldehyde								Porphobilinogen
5,6-Dihydroxyindole								Thymidine
D-Glucuronic acid								Cotinine glucuronide
3-Dehydro-L-gulonate								Estrone
4-Hydroxy-5-phenyltetrahydro-1,3-oxazin-2-one								Galactosylglycerol
3-Carbamoyl-2-phenylpropionaldehyde								6-Phosphonoglucono-D-lactone
Caffeine								Isopentenyl pyrophosphate
3-Hydroxylidocaine								Dimethylallylpyrophosphate
Glucaric acid								Xanthosine
2-Aminomuconic acid semialdehyde								N-Methylserotonin
Chitin								Nicotinate D-ribonucleoside
N-Acetylglutamic acid								Beta-D-Fructose 6-phosphate
cis-Aconitic acid								Glucose 6-phosphate
Uridine 5'-monophosphate								D-Glucose 1-phosphate
Beta-Alanine								Beta-D-Glucose 6-phosphate
L-Alanine								Mannose 6-phosphate
Sarcosine								D-Mannose 1-phosphate
N-Acetylornithine								3a,6b,7a,12a-Tetrahydroxy-5b-cholanoic acid
L-Arginine								D-Tagatose 6-phosphate
D-Arginine								Galactose 1-phosphate
N-Methyltryptamine								Fructose 6-phosphate
Phosphoserine								Dolichyl phosphate D-mannose
L-Threonine								D-Myo-inositol 4-phosphate
5-phosphonooxy-L-lysine								Myo-inositol 1-phosphate
Indolepyruvate								Inositol phosphate
L-Tryptophan								Phosphoribosyl formamidocarboxamide
2-Aminobenzoic acid								Linoleic acid
(R)-lipoic acid								N-Acetyl-D-Glucosamine 6-Phosphate
Cytidine monophosphate N-acetylneuraminic acid								N-Acetyl-glucosamine 1-phosphate
3-Methoxytyramine								N-Acetyl-D-mannosamine 6-phosphate
Phenylethylamine								Inosine
Pyridoxine 5'-phosphate								Phosphoribosylformylglycineamidine
Mevalonic acid-5P								Glutaryl-CoA
Deoxyuridine								(S)-ethylmalonyl-CoA
5'-Deoxy-5-fluorocytidine								(2R)-Ethylmalonyl-CoA
gamma-Glutamylcysteine								5-Aminoimidazole ribonucleotide
Norcodeine								Aflatoxin-M1-8,9-epoxide
7,8-Dihydropteroic acid								Oleic acid
Palmityl-CoA								Guanosine
S-Lactoylglutathione								All-trans-retinoic acid
15H-11,12-EETA								9-cis-Retinoic acid
11H-14,15-EETA								dCMP
15(S)-HPETE								Cyclic AMP
5(S)-Hydroperoxyeicosatetraenoic acid								Glutathione
Leukotriene B4								Oxidized glutathione
8(S)-HPETE								9,10-Epoxyoctadecenoic acid
12(R)-HPETE								12,13-EpOME
12(S)-HPETE								Alpha-Linolenic acid
2-Phospho-D-glyceric acid								Gamma-Linolenic acid
3-Phosphoglyceric acid								Sphingosine
L-2-Amino-3-oxobutanoic acid								3-Dehydrosphinganine
L-erythro-4-Hydroxyglutamate								4-Hydroxyretinoic acid
Pyridoxal 5'-phosphate								all-trans-18-Hydroxyretinoic acid
2-Ethyl-5-methyl-3,3-diphenyl-1-pyrroline								all-trans-5,6-Epoxyretinoic acid
11b-Hydroxyprogesterone								Cyclic GMP
L-alpha-Acetyl-N,N-dinormethadol								5-Thymidylic acid
Biocytin								Thiamine monophosphate
Campesterol								(S)-5-Diphosphomevalonic acid
24-epi-Campesterol								Stearidonic acid
N-Acetyl-L-aspartic acid								(S)-2,3-Epoxysqualene
4-Trimethylammoniobutanoic acid								Lanosterin
Acetylcholine								Guanosine monophosphate
N-Acetylputrescine								N-Acetylaspartylglutamic acid
(GalNAc)2 (GlcA)1 (S)1								Cyclic pyranopterin monophosphate
Myristic acid								Vitamin D3
Pyridoxamine 5'-phosphate								Zymosterol intermediate 2
D-4'-Phosphopantothenate								7-Dehydrocholesterol
Glycineamideribotide								5a-Cholesta-7,24-dien-3b-ol
Deoxycytidine								Desmosterol
beta-Citryl-L-glutamate								Delta7-Avenasterol
Sphinganine								4,4-Dimethyl-5a-cholesta-8,24-dien-3-b-ol
6-Phosphogluconic acid								Avenasterol
5'-Phosphoribosyl-N-formylglycinamide								4a-Methylfecosterol
Geranyl 2-methylbutyrate								24-Methylenelophenol
Nicotinic acid mononucleotide								5-Dehydroepisterol
Farnesyl pyrophosphate								3-Keto-4-methylzymosterol
5-Methyltetrahydrofolic acid								5,7,24(28)-Ergostatrienol
5,10-Methenyltetrahydrofolic acid								Tetrahydrofolic acid
4-Hydroxytamoxifen								11,12,15-THETA
Tamoxifen N-oxide								11,14,15-THETA
alpha-Hydroxytamoxifen								11b-PGF2a
3-Sulfinoalanine								Prostaglandin F2a
3-Hydroxyanthranilic acid								Ethanol
Flavin Mononucleotide								9-Hydroxybenzo[a]pyrene
Tyramine								Benzo[a]pyrene-4,5-oxide
L-Glutamic acid 5-phosphate								Benzo[a]pyrene-7,8-oxide
(1R)-Hydroxy-(2R)-glutathionyl-1,2-dihydronaphthalene								Benzo[a]pyrene-9,10-oxide
Ketoleucine								1-Methylhistamine
Cysteamine								(S)-2-amino-6-oxohexanoate
4-Fumarylacetoacetic acid								4-Acetamidobutanoic acid
D-Glyceraldehyde								5-Methoxyindoleacetate
Hydroxypropionic acid								3,4-Dihydroxymandelic acid
Dihydroxyacetone
L-Lactic acid
(R)-5,6-Dihydrothymine
Melatonin
Naphthalene
Spermidine
Delta 8,14 -Sterol
5-Dehydroavenasterol
4,4-Dimethylcholesta-8,14,24-trienol
Imidazole-4-acetaldehyde
L-Glutamic acid
L-4-Hydroxyglutamate semialdehyde
Methylimidazole acetaldehyde
D-Glutamic acid
D-Ribose 5-phosphate
Ribose 1-phosphate
D-Ribulose 5-phosphate
Xylulose 5-phosphate
L-Fucose
Phosphorylcholine
4-Trimethylammoniobutanal
1-Methylhistidine
Oxalacetic acid
SN-38
Ureidopropionic acid
L-Asparagine
D-Xylono-1,5-lactone
2-Hydroxyglutarate
Ornithine
D-Ornithine
(3S)-3-Methyl-2-oxopentanoic acid
Mevalonic acid
4,5-Dihydroorotic acid
(S)(+)-Allantoin
4-Hydroxyphenylpyruvic acid
2-Hydroxy-3-(4-hydroxyphenyl)propenoic acid
Beta-D-Glucose
Alpha-D-Glucose
D-Fructose
D-Mannose
D-Galactose
D-Glucose
myo-Inositol
Phosphohydroxypyruvic acid
Oxoglutaric acid
Ethanolamine
Cinnavalininate
Argininosuccinic acid
L-Glutamine
(R)-3-Ureidoisobutyrate
D-Glutamine
2-Dehydro-3-deoxy-L-fuconate
L-Lysine
Vanylglycol
Niacinamide
2-Aminomuconic acid
5-Androstenediol
Etiocholanolone
Androsterone
Dihydrotestosterone
5b-Dihydrotestosterone
L-Phenylalanine
2-Oxo-3-hydroxy-4-phosphobutanoic acid
D-Glucurono-6,3-lactone
alpha-Fluoro-beta-alanine
Ureidosuccinic acid
Allantoic acid
Deoxyribose 1-phosphate
Deoxyribose 5-phosphate
2-Oxoarginine
Glucosamine 6-phosphate
N-Acetyl-D-glucosamine
N-Acetylmannosamine
Serotonin
Dodecanoic acid
5-Phosphoribosylamine
D-Erythrose 4-phosphate
Aminoadipic acid
CMPciliatine
Acetylisoniazid
CMP-N-trimethyl-2-aminoethylphosphonate
Cytidine
2,3-Diphosphoglyceric acid
Glyceric acid 1,3-biphosphate
3-Hydroxy-N6,N6,N6-trimethyl-L-lysine
Eicosapentaenoic acid
Chenodeoxycholic acid
5-Hydroxylysine
5-Acetylamino-6-formylamino-3-methyluracil
Malonyl-Carnitin
2-Hydroxyiminostilbene
Dyspropterin
Sepiapterin
7,8-Dihydroneopterin
1-Nitronaphthalene-5,6-oxide
1-Nitronaphthalene-7,8-oxide
(S)-Ureidoglycolic acid
Citrulline
Tryptamine
2-Hydroxycarbamazepine
Carbamazepine-10,11-epoxide
3-Hydroxycarbamazepine
O-Phosphoethanolamine
Deoxyinosine

## Sheet: Mapped 290 Hits_Metaboanalyst
Query	Hit	HMDB	PubChem	KEGG	Details
Pantothenic acid	Pantothenic acid	HMDB0000210	6613	C00864
L-Homocysteine	L-Homocysteine	-	3455	C00155
4-Phosphopantothenoylcysteine	4-Phosphopantothenoylcysteine	HMDB0001117	440304	C04352
5-hydroxy-2-oxo-4-ureido-2,5-dihydro-1H-imidazole-5-carboxylate	5-hydroxy-2-oxo-4-ureido-2,5-dihydro-1H-imidazole-5-carboxylate	HMDB0059663	443736	C12248
Adenine	Adenine	HMDB0000034	190	C00147
Guanine	Guanine	HMDB0000132	764	C00242
Putrescine	Putrescine	HMDB0001414	1045	C02896
(GlcN)1 (Ino-P)1	(GlcN)1 (Ino-P)1	METPA1582	-	G00144
6-(alpha-D-glucosaminyl)-1D-myo-inositol	6-(alpha-D-Glucosaminyl)-1D-myo-inositol	HMDB0011668	-	C15658
Spermine	Spermine	HMDB0001256	1103	C00750
3-Methoxy-4-hydroxyphenylglycolaldehyde	3-Methoxy-4-hydroxyphenylglycolaldehyde	HMDB0004061	440729	C05583
Homovanillic acid	Homovanillic acid	HMDB0000118	1738	C05582
Indoleacetaldehyde	Indoleacetaldehyde	HMDB0001190	800	C00637
Vanillylmandelic acid	Vanillylmandelic acid	HMDB0000291	736172	C05584
5-Hydroxyindoleacetaldehyde	5-Hydroxyindoleacetaldehyde	HMDB0004073	74688	C05634
Indoleacetic acid	Indoleacetic acid	HMDB0000197	802	C00954
Glycerylphosphorylethanolamine	Glycerylphosphorylethanolamine	HMDB0000114	22833510	C01233
Sorbitol	Sorbitol	HMDB0000247	5780	C00794
Galactitol	Galactitol	HMDB0000107	11850	C01697
L-Tyrosine	L-Tyrosine	HMDB0000158	6057	C00082
3-Carbamoyl-2-phenylpropionic acid	3-Carbamoyl-2-phenylpropionic acid	HMDB0060367	0	C16591
Gluconic acid	Gluconic acid	HMDB0000625	10690	C00257
Gulonic acid	Gulonic acid	HMDB0003290	152304	C00800
5-Hydroxy-L-tryptophan	5-Hydroxy-L-tryptophan	HMDB0000472	144	C00643
Nicotinamide riboside	Nicotinamide riboside	HMDB0000855	439924	C03150
Arachidic acid	Arachidic acid	HMDB0002212	10467	C06425
Melibiitol	Melibiitol	HMDB0006791	440655	C05399
S-Adenosylhomocysteine	S-Adenosylhomocysteine	HMDB0000939	439155	C00021
S-Adenosylmethionine	S-Adenosylmethionine	HMDB0001185	16757548	C00019
Dehydroepiandrosterone sulfate	Dehydroepiandrosterone sulfate	HMDB0001032	12594	C04555
Dihydrofolic acid	Dihydrofolic acid	HMDB0001056	98792	C00415
L-alpha-Acetyl-N-normethadol	L-alpha-Acetyl-N-normethadol	METPA1411	-	C16661
4-Pyridoxic acid	4-Pyridoxic acid	HMDB0000017	6723	C00847
(S)-Lactate	(S)-Lactate	-	3486	C00186
3a,7b,12a-Trihydroxy-5a-Cholanoic acid	3a,7b,12a-Trihydroxy-5a-Cholanoic acid	HMDB0000432	5283877	C02373
(S)-1-Pyrroline-5-carboxylate	(S)-1-Pyrroline-5-carboxylate	-	6642	C03912
1-Pyrroline-2-carboxylic acid	1-Pyrroline-2-carboxylic acid	HMDB0006875	440046	C03564
5-Hydroxykynurenine	5-Hydroxykynurenine	HMDB0012819	440745	C05651
L-3-Hydroxykynurenine	L-3-Hydroxykynurenine	HMDB0011631	11811	C03227
1,3-Diaminopropane	1,3-Diaminopropane	HMDB0000002	428	C00986
3,7-Dimethyluric acid	3,7-Dimethyluric acid	HMDB0001982	83126	C16360
1,7-Dimethyluric acid	1,7-Dimethyluric acid	HMDB0011103	91611	C16356
Pipecolic acid	Pipecolic acid	HMDB0000070	849	C00408
N4-Acetylaminobutanal	N4-Acetylaminobutanal	HMDB0004226	440850	C05936
Agmatine	Agmatine	HMDB0001432	199	C00179
Phosphoenolpyruvic acid	Phosphoenolpyruvic acid	HMDB0000263	1005	C00074
Xanthine	Xanthine	HMDB0000292	1188	C00385
Quinolinic acid	Quinolinic acid	HMDB0000232	1066	C03722
Uric acid	Uric acid	HMDB0000289	1175	C00366
2-Amino-3-carboxymuconic acid semialdehyde	2-Amino-3-carboxymuconic acid semialdehyde	HMDB0001330	5280673	C04409
Oxalosuccinic acid	Oxalosuccinic acid	HMDB0003974	972	C05379
L-Serine	L-Serine	HMDB0000187	5951	C00065
D-Serine	D-Serine	HMDB0003406	71077	C00740
6-Methylthiopurine	6-Methylthiopurine	HMDB0060412	5778	C16614
Homogentisic acid	Homogentisic acid	HMDB0000130	780	C00544
3,4-Dihydroxymandelaldehyde	3,4-Dihydroxymandelaldehyde	HMDB0006242	151725	C05577
3,4-Dihydroxybenzeneacetic acid	3,4-Dihydroxybenzeneacetic acid	HMDB0001336	547	C01161
L-Arabitol	L-Arabitol	HMDB0001851	94154	C00532
D-Xylitol	D-Xylitol	HMDB0002917	6912	C00379
L-Fuconate	L-Fuconate	-	4857	C01720
Pyridoxal	Pyridoxal	HMDB0001545	1050	C00250
Pyridoxamine	Pyridoxamine	HMDB0001431	1052	C00534
D-Glyceraldehyde 3-phosphate	D-Glyceraldehyde 3-phosphate	HMDB0001112	729	C00661
Dihydroxyacetone phosphate	Dihydroxyacetone phosphate	HMDB0001473	668	C00111
3-Fumarylpyruvate	3-Fumarylpyruvate	HMDB0060371	5280525	C02514
D-Proline	D-Proline	HMDB0003411	8988	C00763
L-Proline	L-Proline	HMDB0000162	145742	C00148
Gentisic acid	Gentisic acid	HMDB0000152	3469	C00628
5-Aminolevulinic acid	5-Aminolevulinic acid	HMDB0001149	137	C00430
Trans-3-hydroxy-L-proline	Trans-3-hydroxy-L-proline	HMDB0059659	440575	C05147
4-Hydroxyproline	4-Hydroxyproline	HMDB0000725	5810	C01157
cis-4-Hydroxy-D-proline	cis-4-Hydroxy-D-proline	HMDB0060460	440014	C03440
L-Glutamic gamma-semialdehyde	L-Glutamic gamma-semialdehyde	HMDB0002104	193305	C01165
Indole-5,6-quinone	Indole-5,6-quinone	HMDB0006779	440728	C05579
5-Amino-2-oxopentanoic acid	5-Amino-2-oxopentanoic acid	HMDB0006272	439402	C01110
O-Phospho-4-hydroxy-L-threonine	O-Phospho-4-hydroxy-L-threonine	HMDB0006802	440901	C06055
Creatine	Creatine	HMDB0000064	586	C00300
Isocitric acid	Isocitric acid	HMDB0000193	1198	C00311
Citric acid	Citric acid	HMDB0000094	311	C00158
Nicotinic acid	Nicotinic acid	HMDB0001488	938	C00253
Isonicotinic acid	Isonicotinic acid	HMDB0060665	5922	C07446
L-Isoleucine	L-Isoleucine	HMDB0000172	6306	C00407
L-Leucine	L-Leucine	HMDB0000687	6106	C00123
3,4-Dihydroxyphenylglycol	3,4-Dihydroxyphenylglycol	HMDB0000318	91528	C05576
Dopamine	Dopamine	HMDB0000073	681	C03758
Norepinephrine	Norepinephrine	HMDB0000216	439260	C00547
Pyridoxine	Pyridoxine	HMDB0000239	1054	C00314
Metanephrine	Metanephrine	HMDB0004063	21100	C05588
8,11,14-Eicosatrienoic acid	8,11,14-Eicosatrienoic acid	HMDB0002925	5280581	C03242
L-Histidine	L-Histidine	HMDB0000177	6274	C00135
Orotic acid	Orotic acid	HMDB0000226	967	C00295
Guanidoacetic acid	Guanidoacetic acid	HMDB0000128	763	C00581
Glycerol 3-phosphate	Glycerol 3-phosphate	HMDB0000126	439162	C00093
4-Aminobutyraldehyde	4-Aminobutyraldehyde	HMDB0001080	3835	C02903
5,6-Dihydroxyindole	5,6-Dihydroxyindole	HMDB0004058	114683	C05578
D-Glucuronic acid	D-Glucuronic acid	HMDB0000127	94715	C00191
3-Dehydro-L-gulonate	3-Dehydro-L-gulonate	HMDB0006334	439273	C00618
4-Hydroxy-5-phenyltetrahydro-1,3-oxazin-2-one	4-Hydroxy-5-phenyltetrahydro-1,3-oxazin-2-one	HMDB0060389	0	C16595
3-Carbamoyl-2-phenylpropionaldehyde	3-Carbamoyl-2-phenylpropionaldehyde	HMDB0060366	0	C16587
Caffeine	Caffeine	HMDB0001847	2519	C07481
3-Hydroxylidocaine	3-Hydroxylidocaine	HMDB0060655	0	C16560
Glucaric acid	Glucaric acid	HMDB0000663	33037	C00818
2-Aminomuconic acid semialdehyde	2-Aminomuconic acid semialdehyde	HMDB0001280	5280625	C03824
Chitin	Chitin	HMDB0003362	21252321	C00461
N-Acetylglutamic acid	N-Acetylglutamic acid	HMDB0001138	185	C00624
cis-Aconitic acid	cis-Aconitic acid	HMDB0000072	643757	C00417
Uridine 5'-monophosphate	Uridine 5'-monophosphate	HMDB0000288	6030	C00105
Beta-Alanine	Beta-Alanine	HMDB0000056	239	C00099
L-Alanine	L-Alanine	HMDB0000161	5950	C00041
Sarcosine	Sarcosine	HMDB0000271	1088	C00213
N-Acetylornithine	N-Acetylornithine	HMDB0003357	439232	C00437
L-Arginine	L-Arginine	HMDB0000517	6322	C00062
D-Arginine	D-Arginine	HMDB0003416	71070	C00792
N-Methyltryptamine	N-Methyltryptamine	HMDB0004370	6088	C06213
Phosphoserine	Phosphoserine	HMDB0000272	68841	C01005
L-Threonine	L-Threonine	HMDB0000167	6288	C00188
5-phosphonooxy-L-lysine	5-phosphonooxy-L-lysine	HMDB0059600	25163995	C03366
Indolepyruvate	Indolepyruvate	HMDB0060484	803	C00331
L-Tryptophan	L-Tryptophan	HMDB0000929	6305	C00078
2-Aminobenzoic acid	2-Aminobenzoic acid	HMDB0001123	227	C00108
(R)-lipoic acid	(R)-lipoic acid	HMDB0001451	6112	C16241
Cytidine monophosphate N-acetylneuraminic acid	Cytidine monophosphate N-acetylneuraminic acid	HMDB0001176	448209	C00128
3-Methoxytyramine	3-Methoxytyramine	HMDB0000022	1669	C05587
Phenylethylamine	Phenylethylamine	HMDB0012275	1001	C05332
Pyridoxine 5'-phosphate	Pyridoxine 5'-phosphate	HMDB0001319	1055	C00627
Mevalonic acid-5P	Mevalonic acid-5P	HMDB0001343	439400	C01107
Deoxyuridine	Deoxyuridine	HMDB0000012	13712	C00526
5'-Deoxy-5-fluorocytidine	5'-Deoxy-5-fluorocytidine	HMDB0060405	10037499	C16635
gamma-Glutamylcysteine	gamma-Glutamylcysteine	HMDB0001049	123938	C00669
Norcodeine	Norcodeine	HMDB0060657	9925873	C16576
7,8-Dihydropteroic acid	7,8-Dihydropteroic acid	HMDB0001412	170	C00921
Palmityl-CoA	Palmityl-CoA	HMDB0001338	15667	C00154
S-Lactoylglutathione	S-Lactoylglutathione	HMDB0001066	440018	C03451
15H-11,12-EETA	15H-11,12-EETA	HMDB0005050	11954042	C14781
11H-14,15-EETA	11H-14,15-EETA	HMDB0004693	11954058	C14813
15(S)-HPETE	15(S)-HPETE	HMDB0004244	5280893	C05966
5(S)-Hydroperoxyeicosatetraenoic acid	5(S)-Hydroperoxyeicosatetraenoic acid	HMDB0001193	5280778	C05356
Leukotriene B4	Leukotriene B4	HMDB0001085	5283128	C02165
8(S)-HPETE	8(S)-HPETE	HMDB0004699	9548880	C14823
12(R)-HPETE	12(R)-HPETE	HMDB0004692	9548885	C14812
12(S)-HPETE	12(S)-HPETE	HMDB0004243	5280892	C05965
2-Phospho-D-glyceric acid	2-Phospho-D-glyceric acid	HMDB0003391	439278	C00631
3-Phosphoglyceric acid	3-Phosphoglyceric acid	HMDB0000807	724	C00597
L-2-Amino-3-oxobutanoic acid	L-2-Amino-3-oxobutanoic acid	HMDB0006454	440033	C03508
L-erythro-4-Hydroxyglutamate	L-erythro-4-Hydroxyglutamate	-	8231	C05947
Pyridoxal 5'-phosphate	Pyridoxal 5'-phosphate	HMDB0001491	1051	C00018
2-Ethyl-5-methyl-3,3-diphenyl-1-pyrroline	2-Ethyl-5-methyl-3,3-diphenyl-1-pyrroline	HMDB0060672	0	C16660
11b-Hydroxyprogesterone	11b-Hydroxyprogesterone	HMDB0004031	44263342	C05498
L-alpha-Acetyl-N,N-dinormethadol	L-alpha-Acetyl-N,N-dinormethadol	METPA1412	-	C16662
Biocytin	Biocytin	HMDB0003134	83814	C05552
Campesterol	Campesterol	HMDB0002869	5283637	C01789
24-epi-Campesterol	24-epi-Campesterol	-	312642075	C21106
N-Acetyl-L-aspartic acid	N-Acetyl-L-aspartic acid	HMDB0000812	65065	C01042
4-Trimethylammoniobutanoic acid	4-Trimethylammoniobutanoic acid	HMDB0001161	134	C01181
Acetylcholine	Acetylcholine	HMDB0000895	6060	C01996
N-Acetylputrescine	N-Acetylputrescine	HMDB0002064	122356	C02714
(GalNAc)2 (GlcA)1 (S)1	(GalNAc)2 (GlcA)1 (S)1	METPA1632	-	G13043
Myristic acid	Myristic acid	HMDB0000806	11005	C06424
Pyridoxamine 5'-phosphate	Pyridoxamine 5'-phosphate	HMDB0001555	1053	C00647
D-4'-Phosphopantothenate	D-4'-Phosphopantothenate	HMDB0001016	131	C03492
Glycineamideribotide	Glycineamideribotide	HMDB0002022	5459918	C03838
Deoxycytidine	Deoxycytidine	HMDB0000014	13711	C00881
beta-Citryl-L-glutamate	beta-Citryl-L-glutamate	-	254741242	C20775
Sphinganine	Sphinganine	HMDB0000269	91486	C00836
6-Phosphogluconic acid	6-Phosphogluconic acid	HMDB0001316	91493	C00345
5'-Phosphoribosyl-N-formylglycinamide	5'-Phosphoribosyl-N-formylglycinamide	HMDB0001308	16048611	C04376
Geranyl 2-methylbutyrate	Geranyl 2-methylbutyrate	HMDB0032291	6437648	C00341
Nicotinic acid mononucleotide	Nicotinic acid mononucleotide	HMDB0001132	53477721	C01185
Farnesyl pyrophosphate	Farnesyl pyrophosphate	HMDB0000961	445713	C00448
5-Methyltetrahydrofolic acid	5-Methyltetrahydrofolic acid	HMDB0001396	439234	C00440
5,10-Methenyltetrahydrofolic acid	5,10-Methenyltetrahydrofolic acid	HMDB0001354	644350	C00445
4-Hydroxytamoxifen	4-Hydroxytamoxifen	HMDB0060530	449459	C05011
Tamoxifen N-oxide	Tamoxifen N-oxide	HMDB0060513	0	C16545
alpha-Hydroxytamoxifen	alpha-Hydroxytamoxifen	HMDB0060585	0	C16544
3-Sulfinoalanine	3-Sulfinoalanine	HMDB0000996	439270	C00606
3-Hydroxyanthranilic acid	3-Hydroxyanthranilic acid	HMDB0001476	86	C00632
Flavin Mononucleotide	Flavin Mononucleotide	HMDB0001520	643976	C00061
Tyramine	Tyramine	HMDB0000306	5610	C00483
L-Glutamic acid 5-phosphate	L-Glutamic acid 5-phosphate	HMDB0001228	193475	C03287
(1R)-Hydroxy-(2R)-glutathionyl-1,2-dihydronaphthalene	(1R)-Hydroxy-(2R)-glutathionyl-1,2-dihydronaphthalene	HMDB0060300	11954044	C14791
Ketoleucine	Ketoleucine	HMDB0000695	70	C00233
Cysteamine	Cysteamine	HMDB0002991	6058	C01678
4-Fumarylacetoacetic acid	4-Fumarylacetoacetic acid	HMDB0001268	5280398	C01036
D-Glyceraldehyde	D-Glyceraldehyde	-	3856	C00577
Hydroxypropionic acid	Hydroxypropionic acid	HMDB0000700	68152	C01013
Dihydroxyacetone	Dihydroxyacetone	HMDB0001882	670	C00184
L-Lactic acid	L-Lactic acid	HMDB0000190	61503	C00256
(R)-5,6-Dihydrothymine	(R)-5,6-Dihydrothymine	-	254816253	C21028
Melatonin	Melatonin	HMDB0001389	896	C01598
Naphthalene	Naphthalene	HMDB0029751	931	C00829
Spermidine	Spermidine	HMDB0001257	1102	C00315
Delta 8,14 -Sterol	Delta 8,14 -Sterol	HMDB0006928	443237	C11508
5-Dehydroavenasterol	5-Dehydroavenasterol	HMDB0006852	23724575	C15783
4,4-Dimethylcholesta-8,14,24-trienol	4,4-Dimethylcholesta-8,14,24-trienol	HMDB0001023	443212	C11455
Imidazole-4-acetaldehyde	Imidazole-4-acetaldehyde	HMDB0003905	150841	C05130
L-Glutamic acid	L-Glutamic acid	HMDB0000148	33032	C00025
L-4-Hydroxyglutamate semialdehyde	L-4-Hydroxyglutamate semialdehyde	HMDB0006556	440851	C05938
Methylimidazole acetaldehyde	Methylimidazole acetaldehyde	HMDB0004181	193545	C05827
D-Glutamic acid	D-Glutamic acid	HMDB0003339	23327	C00217
D-Ribose 5-phosphate	D-Ribose 5-phosphate	HMDB0001548	439167	C00117
Ribose 1-phosphate	Ribose 1-phosphate	HMDB0001489	439236	C00620
D-Ribulose 5-phosphate	D-Ribulose 5-phosphate	HMDB0000618	439184	C00199
Xylulose 5-phosphate	Xylulose 5-phosphate	HMDB0000868	439190	C00231
L-Fucose	L-Fucose	HMDB0000174	25310	C00507
Phosphorylcholine	Phosphorylcholine	HMDB0001565	8691	C00588
4-Trimethylammoniobutanal	4-Trimethylammoniobutanal	HMDB0001345	133	C01149
1-Methylhistidine	1-Methylhistidine	HMDB0000001	92105	C01152
Oxalacetic acid	Oxalacetic acid	HMDB0000223	970	C00036
SN-38	SN-38	HMDB0060510	104842	C11173
Ureidopropionic acid	Ureidopropionic acid	HMDB0000026	111	C02642
L-Asparagine	L-Asparagine	HMDB0000168	6267	C00152
D-Xylono-1,5-lactone	D-Xylono-1,5-lactone	HMDB0011676	439692	C02266
2-Hydroxyglutarate	2-Hydroxyglutarate	HMDB0059655	43	C02630
Ornithine	Ornithine	HMDB0000214	6262	C00077
D-Ornithine	D-Ornithine	HMDB0003374	71082	C00515
(3S)-3-Methyl-2-oxopentanoic acid	(3S)-3-Methyl-2-oxopentanoic acid	MA3TEM005	3940	C00671
Mevalonic acid	Mevalonic acid	HMDB0000227	449	C00418
4,5-Dihydroorotic acid	4,5-Dihydroorotic acid	HMDB0000528	648	C00337
(S)(+)-Allantoin	(S)(+)-Allantoin	METPA0276	-	C02350
4-Hydroxyphenylpyruvic acid	4-Hydroxyphenylpyruvic acid	HMDB0000707	979	C01179
2-Hydroxy-3-(4-hydroxyphenyl)propenoic acid	2-Hydroxy-3-(4-hydroxyphenyl)propenoic acid	HMDB0006915	636708	C05350
Beta-D-Glucose	Beta-D-Glucose	HMDB0000516	64689	C00221
Alpha-D-Glucose	Alpha-D-Glucose	HMDB0003345	79025	C00267
D-Fructose	D-Fructose	HMDB0000660	439709	C02336
D-Mannose	D-Mannose	HMDB0000169	18950	C00159
D-Galactose	D-Galactose	HMDB0000143	439357	C00984
D-Glucose	D-Glucose	HMDB0000122	5793	C00031
myo-Inositol	myo-Inositol	HMDB0000211	-	C00137
Phosphohydroxypyruvic acid	Phosphohydroxypyruvic acid	HMDB0001024	105	C03232
Oxoglutaric acid	Oxoglutaric acid	HMDB0000208	51	C00026
Ethanolamine	Ethanolamine	HMDB0000149	700	C00189
Cinnavalininate	Cinnavalininate	HMDB0004078	114918	C05640
Argininosuccinic acid	Argininosuccinic acid	HMDB0000052	16950	C03406
L-Glutamine	L-Glutamine	HMDB0000641	5961	C00064
(R)-3-Ureidoisobutyrate	(R)-3-Ureidoisobutyrate	-	254816254	C21029
D-Glutamine	D-Glutamine	HMDB0003423	145815	C00819
2-Dehydro-3-deoxy-L-fuconate	2-Dehydro-3-deoxy-L-fuconate	-	6570	C03827
L-Lysine	L-Lysine	HMDB0000182	5962	C00047
Vanylglycol	Vanylglycol	HMDB0001490	10805	C05594
Niacinamide	Niacinamide	HMDB0001406	936	C00153
2-Aminomuconic acid	2-Aminomuconic acid	HMDB0001241	5280499	C02220
5-Androstenediol	5-Androstenediol	HMDB0003818	10634	C04295
Etiocholanolone	Etiocholanolone	HMDB0000490	5880	C04373
Androsterone	Androsterone	HMDB0000031	5879	C00523
Dihydrotestosterone	Dihydrotestosterone	HMDB0002961	10635	C03917
5b-Dihydrotestosterone	5b-Dihydrotestosterone	HMDB0006770	11302	C05293
L-Phenylalanine	L-Phenylalanine	HMDB0000159	6140	C00079
2-Oxo-3-hydroxy-4-phosphobutanoic acid	2-Oxo-3-hydroxy-4-phosphobutanoic acid	HMDB0006801	21145142	C06054
D-Glucurono-6,3-lactone	D-Glucurono-6,3-lactone	HMDB0006355	439782	C02670
alpha-Fluoro-beta-alanine	alpha-Fluoro-beta-alanine	HMDB0060434	13351	C16632
Ureidosuccinic acid	Ureidosuccinic acid	HMDB0000828	93072	C00438
Allantoic acid	Allantoic acid	HMDB0001209	203	C00499
Deoxyribose 1-phosphate	Deoxyribose 1-phosphate	HMDB0001351	439287	C00672
Deoxyribose 5-phosphate	Deoxyribose 5-phosphate	HMDB0001031	45934311	C00673
2-Oxoarginine	2-Oxoarginine	HMDB0004225	558	C03771
Glucosamine 6-phosphate	Glucosamine 6-phosphate	HMDB0001254	439217	C00352
N-Acetyl-D-glucosamine	N-Acetyl-D-glucosamine	HMDB0000215	439174	C00140
N-Acetylmannosamine	N-Acetylmannosamine	HMDB0001129	11096158	C00645
Serotonin	Serotonin	HMDB0000259	5202	C00780
Dodecanoic acid	Dodecanoic acid	HMDB0000638	3893	C02679
5-Phosphoribosylamine	5-Phosphoribosylamine	HMDB0001128	439905	C03090
D-Erythrose 4-phosphate	D-Erythrose 4-phosphate	HMDB0001321	122357	C00279
Aminoadipic acid	Aminoadipic acid	HMDB0000510	469	C00956
CMPciliatine	CMPciliatine	HMDB0060067	440754	C05673
Acetylisoniazid	Acetylisoniazid	HMDB0041821	71602	C07585
CMP-N-trimethyl-2-aminoethylphosphonate	CMP-N-trimethyl-2-aminoethylphosphonate	HMDB0060072	440755	C05674
Cytidine	Cytidine	HMDB0000089	6253	C02961
2,3-Diphosphoglyceric acid	2,3-Diphosphoglyceric acid	HMDB0001294	186004	C01159
Glyceric acid 1,3-biphosphate	Glyceric acid 1,3-biphosphate	HMDB0001270	683	C00236
3-Hydroxy-N6,N6,N6-trimethyl-L-lysine	3-Hydroxy-N6,N6,N6-trimethyl-L-lysine	HMDB0001422	439460	C01259
Eicosapentaenoic acid	Eicosapentaenoic acid	HMDB0001999	446284	C06428
Chenodeoxycholic acid	Chenodeoxycholic acid	HMDB0000518	10133	C02528
5-Hydroxylysine	5-Hydroxylysine	HMDB0000450	4433	C16741
5-Acetylamino-6-formylamino-3-methyluracil	5-Acetylamino-6-formylamino-3-methyluracil	HMDB0011105	108214	C16365
Malonyl-Carnitin	Malonyl-Carnitin	HMDB0062496	3770	C00487
2-Hydroxyiminostilbene	2-Hydroxyiminostilbene	HMDB0060652	13103864	C16604
Dyspropterin	Dyspropterin	HMDB0001195	128973	C03684
Sepiapterin	Sepiapterin	HMDB0000238	65253	C00835
7,8-Dihydroneopterin	7,8-Dihydroneopterin	HMDB0002275	659	C04874
1-Nitronaphthalene-5,6-oxide	1-Nitronaphthalene-5,6-oxide	HMDB0060331	11954051	C14800
1-Nitronaphthalene-7,8-oxide	1-Nitronaphthalene-7,8-oxide	HMDB0060332	11954053	C14802
(S)-Ureidoglycolic acid	(S)-Ureidoglycolic acid	HMDB0001005	439269	C00603
Citrulline	Citrulline	HMDB0000904	9750	C00327
Tryptamine	Tryptamine	HMDB0000303	1150	C00398
2-Hydroxycarbamazepine	2-Hydroxycarbamazepine	HMDB0060651	129274	C16601
Carbamazepine-10,11-epoxide	Carbamazepine-10,11-epoxide	HMDB0060658	0	C07496
3-Hydroxycarbamazepine	3-Hydroxycarbamazepine	HMDB0060653	0	C16602
O-Phosphoethanolamine	O-Phosphoethanolamine	HMDB0000224	1015	C00346
Deoxyinosine	Deoxyinosine	HMDB0000071	65058	C05512

## Sheet: Enriched Common Pathways
Pathway Name	Match Status	-log(p)	Details	Enriched metabolites (red)
Arginine and proline metabolism	22/38	16.727	KEGG SMP	L-Arginine; N(omega)-Hydroxyarginine; Guanidinoacetate; Creatine; 4-Aminobutanoate; Agmatine; Putrescine; 4-Aminobutyraldehyde; S-Adenosylmethioninamine; S-Adenosyl-L-methionine; Spermidine; N-Acetylputrescine; N4-Acetylaminobutanal; Spermine; trans-3-Hydroxy-L-proline; D-Proline; (4R)-4-Hydroxy-2-oxoglutarate; L-erythro-4-Hydroxyglutamate; L-4-Hydroxyglutamate semialdehyde; L-1-Pyrroline-3-hydro…
Vitamin B6 metabolism	09/09	15.219	KEGG SMP	O-Phospho-4-hydroxy-L-threonine; Pyridoxine phosphate; Pyridoxamine phosphate; Pyridoxine; Pyridoxal phosphate; Pyridoxal; Pyridoxamine; 2-Oxo-3-hydroxy-4-phosphobutanoate; 4-Pyridoxate
Tyrosine metabolism	21/42	12.719	KEGG SMP SMP	L-Dopachrome; L-Normetanephrine; 3-Methoxy-4-hydroxyphenylglycolaldehyde; L-Noradrenaline; L-Adrenaline; 3,4-Dihydroxymandelate; 3,4-Dihydroxymandelaldehyde; 3,4-Dihydroxyphenylethyleneglycol; L-Metanephrine; Dopamine; 3,4-Dihydroxyphenylacetaldehyde; 3,4-Dihydroxyphenylacetate; 3-Methoxy-4-hydroxyphenylacetaldehyde; 3-Methoxytyramine; 3,4-Dihydroxy-L-phenylalanine; 3,5-Diiodo-L-tyrosine; 3-Iodo-…
Tryptophan metabolism	18/41	8.8585	KEGG SMP	L-Tryptophan; Melatonin; N-Acetylserotonin; Serotonin; 5-Hydroxyindoleacetate; 5-Hydroxykynurenamine; 5-Hydroxykynurenine; 5-Hydroxy-L-tryptophan; L-Formylkynurenine; Acetoacetyl-CoA; (S)-3-Hydroxybutanoyl-CoA; Crotonoyl-CoA; Glutaryl-CoA; 2-Oxoadipate; 2-Aminomuconate semialdehyde; 2-Amino-3-carboxymuconate semialdehyde; 3-Hydroxyanthranilate; L-Kynurenine; Formylanthranilate; 3-Hydroxy-L-kynure…
Alanine, aspartate and glutamate metabolism	14/28	8.8206	KEGG SMP SMP SMP	N-Acetyl-L-aspartate; 2-Oxosuccinamate; L-Aspartate; L-Asparagine; D-Aspartate; N-(L-Arginino)succinate; N6-(1,2-Dicarboxyethyl)-AMP; L-Alanine; Succinate semialdehyde; L-Glutamate; 4-Aminobutanoate; L-Glutamine; Ammonia; 2-Oxoglutaramate; (S)-1-Pyrroline-5-carboxylate; N-Acetylaspartylglutamate; N-Acetylaspartylglutamylglutamate; Citrate; Oxaloacetate; Fumarate; Pyruvate; N-Carbamoyl-L-aspartate…
Arginine biosynthesis	09/14	8.5069	KEGG	L-Glutamate; L-Arginine; N-Acetylornithine; N-(L-Arginino)succinate; L-Citrulline; L-Aspartate; Carbamoyl phosphate; L-Ornithine; Ammonia; L-Glutamine; 2-Oxoglutarate; N-Acetyl-L-glutamate; Urea; Fumarate
D-Glutamine and D-glutamate metabolism	05/06	6.8008	KEGG SMP	D-Glutamate; L-Glutamate; D-Glutamine; L-Glutamine; 5-Oxo-D-proline; 2-Oxoglutarate
D-Arginine and D-ornithine metabolism	04/04	6.7353	KEGG	D-Ornithine; D-Arginine; 5-Amino-2-oxopentanoic acid; 5-Guanidino-2-oxopentanoate
Pentose phosphate pathway	10/22	5.6881	KEGG SMP	alpha-D-Glucose 6-phosphate; Deoxyribose; 2-Deoxy-D-ribose 1-phosphate; 2-Deoxy-D-ribose 5-phosphate; D-Ribose 5-phosphate; alpha-D-Ribose 1-phosphate; D-Ribose; Sedoheptulose 7-phosphate; D-Glyceraldehyde 3-phosphate; D-Ribulose 5-phosphate; beta-D-Fructose 6-phosphate; beta-D-Fructose 1,6-bisphosphate; 6-Phospho-D-gluconate; D-Glucono-1,5-lactone 6-phosphate; beta-D-Glucose 6-phosphate; D-Gluco…
Valine, leucine and isoleucine biosynthesis	05/08	4.8972	KEGG SMP	L-Threonine; (S)-3-Methyl-2-oxopentanoic acid; L-Leucine; 3-Methyl-2-oxobutanoic acid; 2-Oxobutanoate; L-Isoleucine; 4-Methyl-2-oxopentanoate; L-Valine
Ascorbate and aldarate metabolism	05/08	4.8972	KEGG	myo-Inositol; UDP-glucose; L-Gulono-1,4-lactone; D-Glucuronolactone; UDP-glucuronate; D-Glucuronate; L-Gulonate; D-Glucarate
Pentose and glucuronate interconversions	08/18	4.579	KEGG	beta-D-Glucuronoside; D-Ribulose 5-phosphate; D-Ribitol 5-phosphate; D-Xylulose; L-Arabitol; Xylitol; L-Gulonate; D-Glucose 1-phosphate; UDP-glucuronate; UDP-glucose; D-Xylose; D-Glucuronate; D-Xylulose 5-phosphate; CDP-ribitol; L-Arabinose; L-Xylulose; 3-Dehydro-L-gulonate; D-Xylonolactone
Phenylalanine, tyrosine and tryptophan biosynthesis	03/04	3.8102	KEGG SMP	Phenylpyruvate; L-Phenylalanine; L-Tyrosine; 3-(4-Hydroxyphenyl)pyruvate
Aminoacyl-tRNA biosynthesis	15/48	3.7735	KEGG	L-Asparagine; L-Histidine; L-Phenylalanine; L-Arginine; L-Glutamine; L-Cysteine; Glycine; L-Aspartate; L-Serine; L-Methionine; L-Valine; L-Alanine; L-Lysine; L-Isoleucine; L-Leucine; L-Threonine; L-Tryptophan; L-Methionyl-tRNA; 10-Formyltetrahydrofolate; L-Tyrosine; L-Proline; L-Glutamate; Glutaminyl-tRNA; L-Asparaginyl-tRNA(Asn); L-Seryl-tRNA(Sec); O-Phosphoseryl-tRNA(Sec); L-Histidyl-tRNA(His);…
Lysine degradation	09/25	3.5056	KEGG SMP	L-Lysine; 4-Trimethylammoniobutanoate; 4-Trimethylammoniobutanal; N6,N6,N6-Trimethyl-L-lysine; Protein N6-methyl-L-lysine; Protein lysine; Procollagen 5-hydroxy-L-lysine; Protein N6,N6-dimethyl-L-lysine; Crotonoyl-CoA; (S)-3-Hydroxybutanoyl-CoA; N6-(L-1,3-Dicarboxypropyl)-L-lysine; L-2-Aminoadipate 6-semialdehyde; L-2-Aminoadipate; 2-Oxoadipate; Acetoacetyl-CoA; Glutaryl-CoA; L-Pipecolate; 5-Phos…
Glycine, serine and threonine metabolism	11/33	3.4833	KEGG SMP	L-Serine; Choline; Betaine aldehyde; Betaine; Guanidinoacetate; 3-Phospho-D-glycerate; N,N-Dimethylglycine; L-Cystathionine; Glycine; O-Phospho-L-serine; Sarcosine; 5,10-Methylenetetrahydrofolate; L-Threonine; Lipoylprotein; Aminoacetone; D-Glycerate; [Protein]-S8-aminomethyldihydrolipoyllysine; Tetrahydrofolate; Dihydrolipoylprotein; 2-Phospho-D-glycerate; D-Serine; Hydroxypyruvate; Creatine; 3-…
Glycolysis / Gluconeogenesis	09/26	3.2532	KEGG SMP SMP	Acetaldehyde; Ethanol; Thiamin diphosphate; Pyruvate; 2-(alpha-Hydroxyethyl)thiamine diphosphate; Enzyme N6-(lipoyl)lysine; Acetyl-CoA; Enzyme N6-(dihydrolipoyl)lysine; (S)-Lactate; Phosphoenolpyruvate; 2-Phospho-D-glycerate; D-Glyceraldehyde 3-phosphate; beta-D-Fructose 1,6-bisphosphate; beta-D-Fructose 6-phosphate; alpha-D-Glucose 6-phosphate; D-Glucose 1-phosphate; beta-D-Glucose 6-phosphate; …
Pyrimidine metabolism	12/39	3.1016	KEGG SMP	UDP; L-Glutamine; Carbamoyl phosphate; (S)-Dihydroorotate; Orotidine 5'-phosphate; UMP; UTP; Uridine; 5,6-Dihydrouracil; 3-Ureidopropionate; CTP; CDP; CMP; Cytidine; dCDP; dCMP; dCTP; Deoxycytidine; dUTP; dUDP; dUMP; Deoxyuridine; dTDP; dTTP; dTMP; Thymidine; Thymine; (R)-5,6-Dihydrothymine; (R)-3-Ureidoisobutyrate; P1,P4-Bis(5'-uridyl) tetraphosphate; 2'-Deoxy-5-hydroxymethylcytidine-5'-diphosph…
Fructose and mannose metabolism	07/20	2.7811	KEGG SMP	D-Sorbitol; D-Fructose; D-Mannose; beta-D-Fructose 2,6-bisphosphate; D-Mannose 6-phosphate; L-Fucose 1-phosphate; GDP-4-dehydro-6-deoxy-D-mannose; GDP-mannose; D-Mannose 1-phosphate; beta-D-Fructose 6-phosphate; D-Glyceraldehyde 3-phosphate; D-Fructose 1-phosphate; D-Glyceraldehyde; beta-D-Fructose 1,6-bisphosphate; 6-Deoxy-L-galactose; L-Fuconate; alpha-D-Glucose; GDP-L-fucose; Glycerone phospha…
Citrate cycle (TCA cycle)	07/20	2.7811	KEGG SMP	Enzyme N6-(dihydrolipoyl)lysine; 2-Oxoglutarate; Thiamin diphosphate; Enzyme N6-(lipoyl)lysine; 3-Carboxy-1-hydroxypropyl-ThPP; Succinyl-CoA; Succinate; Oxalosuccinate; Isocitrate; Oxaloacetate; Acetyl-CoA; (S)-Malate; cis-Aconitate; Citrate; Pyruvate; 2-(alpha-Hydroxyethyl)thiamine diphosphate; [Dihydrolipoyllysine-residue succinyltransferase] S-succinyldihydrolipoyllysine; Fumarate; [Dihydrolip…
